# Supplementary material for: Development of a bioavailability‐based risk assessment framework for nickel in Southeast Asia and Melanesia
Source: Integr Environ Assess Manag. 2021 Feb 8;17(4):802–13. doi: 10.1002/ieam.4384 (PMC8359217; doi:10.1002/ieam.4384)
Supplement: Supplementary file 1 — Supporting information. [file IEAM-17-802-s001.xlsx]

## Sheet: Guidelines
Guidelines for Nickel levels in the SEAM region
SEAM
Philippines
Freshwater		Class
	Units	AA	A	B	C	D	SA	SB	SC	SD
	mg/L	0.02	0.02	0.04	0.2	1	0.02	0.04	0.06	0.3
Malaysia	Units (mg/L)
Freshwater	Class
	I	IIA/B	III	IV	V
	Natural levels or absent	0.05	0.9*	0.2	Level above IV
Note: *= when water hardness not more than 100 mg/l as CaCO3
Marine water	Ni not listed
Thailand	Units (mg/L)
Freshwater	Class
	1	2	3	4	5
	Natural level	0.1	0.1	0.1	-
Marine water	Ni not listed
Industrial effluent	1
Vietnam	Units (mg/L)
Freshwater	0.1
Marine water	Ni not listed
Indonesia	Units (mg/L)
Freshwater	Ni not listed
Marine water	0.05
Mine Waste Water	0.5
Cambodia
Freshwater	Ni not listed
Marine water	Ni not listed
Brunei
No guidelines found
Myanmar
No guidelines found
Laos	Units (mg/L)
Freshwater	0.1
Marine water	no guidelines found
General industrial wastewater discharge	0.2
Singapore	Units (mg/L)
Public sewer	10
Watercourse	1
Controlled watercourse	0.1
PNG	Units (mg/L)
Freshwater	1
Marinewater	1
Fiji	Units (mg/L)
Liquid Waste	0.2
Other countries
Australia
Units (µg/L)	Level of protection (% species protected)
	0.99	0.95	0.9	0.8
Freshwater	8	11	13	17
Marine water	7	70	200	560
	Level of protection
Units (mg/kg dry weight)	DGV	GV-high
Sediment	21	52
US EPA	Units (µg/L)
	CMC (acute)	CCC (chronic)
Freshwater	470*	52*
Marine water	74	8.2
* hardness of 100 mg/L

## Sheet: Corresponding classes
Country	Classification	Beneficial Use
Philippines	Class AA	Public Water Supply Class I. Intended primarily for waters having watersheds, which are uninhabited and/or otherwise declared as protected areas, and which require only approved disinfection to meet the latest Philippine National Standards for Drinking Water (PNSDW)
	Class A	Public Water Supply Class II. Intended as sources of water supply that will requiring conventional treatment (coagulation, sedimentation, filtration and disinfection) in order to meet the PNSDW
	Class B	Recreational water Class I. Intended for primary contact recreation (bathing, swimming, etc.)	2. Recreational Water Class II- For boating, fishing or similar activities	3. For agriculture, irrigation, and livestock watering
	Class C	1. Fishery water for the propagation and growth of fish and other aquatic resources.
	Class D	Navigable waters	Fishery Water Class 1 – Suitable for shellfish harvesting for direct human consumption.
	Class SA	Protected Waters- Waters designated as national or local marine parks, reserves, sanctuaries, and other areas established by law (presidential Proclamation 1801 and other existing laws) and/or declared as such by appropriate government agency, LGUs, etc.	Tourism Zones – For ecotourism and recreational activities	Recreational Water Class I – Intended for primary contact recreation (bathing, swimming, skin diving, etc)
	Class SB	Fishery Water Class 11- Water suitable for commercial propagation of shellfish and intended as spawning areas for milkfish (Chanos chanos) and simmila species	Recreational water Class 11- For boating. Fishing, or similar activities	Marshy and /or mangrove areas declared as fish and wildlife sanctuaries
	Class SC	Fishery Water Class 1II -( For the propagation and growth of fish and other aquatic resources and intended for Commercial and sustenance fishing
	Class SD	Navigable waters
Malaysia	Class I	Conservation of natural environment.	Water Supply 1- Practically no treatment necessary	Fishery I- Very sensitive aquatic species.
	Class IIA	Water Supply II- Conventional treatment	Fishery II- Sensitive aquatic species
	Class IIB	Reacreational use body contact
	Class III	Water Supply III- Extensive treatment required.	Fishery III- Common of economic value and tolerant species; livestock drinking.
	Class IV	Irrigation
	Class V	None of the above.
Thailand	Class 1	Extra clean fresh surface water resources used for:	1. conservation not necessary pass through water treatment process requre only ordinary process for pathogenic destruction.	2. Ecosystem conservation where basic organisms can breed naturally.
	Class 2	Very clean fresh surface water resources used for:	1. consumption which requires ordinary water treatment process before use.	2. aquatic organisms of conservation	3. fisheries	4. recreation.
	Class 3	Medium clean fresh surface water resources used for:	1. consumption, but passing through an ordinary treatment process before using.	2. agriculture
	Class 4	Fairly clean fresh surface water resources used for:	1. consumption , but requires special water treatment process before using.	2. industry
	Class 5	The sources which are not classification in Class 1-4 and used for navigation.
