# Supplementary material for: Development of a bioavailability‐based risk assessment framework for nickel in Southeast Asia and Melanesia
Source: Integr Environ Assess Manag. 2021 Feb 8;17(4):802–13. doi: 10.1002/ieam.4384 (PMC8359217; doi:10.1002/ieam.4384)
Supplement: Supplementary file 3 — Supporting information. [file IEAM-17-802-s002.xls]

## Sheet: Water quality
Country	Date	FW/SW	%Clay (%)	%Cobble (%)	%Gravel (%)	%Sand (%)	%Silt (%)	AAA No.	AAA Ref	AAA Rep	Acidity (mg/L)	Ag - F (µg/L)	Ag- T (mg/kg)	Ag-T (µg/L)	Al - Ext (mg/L)	Al - F (µg/L)	Al - T (µg/L)	Al- T (mg/kg)	Alkalinity (mg/L)	As - F (µg/L)	As - T (µg/L)	As III -T (mg/kg)	As -T (mg/kg)	As V- T (mg/kg)	ASIII (µg/L)	AsIII-T (µg/L)	ASV (µg/L)	AsV-T (µg/L)	B - F (µg/L)	B- T (mg/kg)	Ba - F (µg/L)	Ba - T (µg/L)	Baro (mb)	Be - F (µg/L)	Be- T (mg/kg)	Benzene (µg/L)	Be-T (µg/L)	Br - F (µg/L)	Br - T (µg/L)	B-T (µg/L)	C (%)	Ca (meg/100g)	Ca - F (mg/L)	Ca - T (mg/kg)	Ca-T (mg/L)	Cd - Ext (mg/L)	Cd - F (µg/L)	Cd - T (µg/L)	Cd- T (mg/kg)
Indonesia	14/06/2012	FW										<1		<1		29.4661556729801	198.72237793081		28.1	<0.5	<0.5								<10											<10			11.4				<0.1	<0.1
Indonesia	15/06/2012	FW										<1		<1		<10			1	<0.5	<0.5								<10											<10			<0.05				<0.1	<0.1
Indonesia	16/06/2012	FW										<1		<1		20.5283479691815	64.6982607189652		36.2	<0.5	<0.5								<10											<10			10				<0.1	<0.1
Indonesia	16/06/2012	FW										<1		<1		25.8968099911235				<0.5	<0.5								<10											<10			15.4				<0.1	<0.1
Indonesia	03/03/2012	FW										<1		<1		17	603		85	<0.5	0.6								<10											<10			29.7				<0.1	<0.1
Indonesia	13/06/2012	FW										<1		<1		27.6615294583913	1575.20675165237		64.3	<0.5	0.577821398871378								<10											<10			20.8				<0.1	<0.1
Indonesia	18/10/2012	FW										<1		40		40	40		100	<0.5	<0.5								<10											<10			32.1				<0.1	<0.1
Indonesia	12/12/2012	FW										<1		<1		110	1200		81	<0.5	<0.5								<10											20			30.7				<0.1	<0.1
Indonesia	06/03/2012	FW										<1		<1		12.551772	6992.426389		67	<0.5	5.704296								<10											20			34.9				<0.1	<0.1
Indonesia	14/06/2012	FW										<1		<1		18.0378980088979	362.264210478823		72.4	<0.5	<0.5								<10											<10			25.7				<0.1	<0.1
Indonesia	21/10/2012	FW										<1		90		90	90		64	<0.5	<0.5								20											20			19.6				<0.1	<0.1
Indonesia	10/12/2012	FW										<1		<1		50	390		54	<0.5	<0.5								10											20			17.9				<0.1	<0.1
Indonesia	07/03/2012	FW												<1			352.16698		89.3		<0.5																			<10								<0.1
Indonesia	15/06/2012	FW										<1		<1		23.5813348668005	853.135096167392		48.2	<0.5	0.625364883223285								<10											<10			23.5				<0.1	<0.1
Indonesia	19/10/2012	FW										<1		40		40	40		69	<0.5	<0.5								10											10			23.6				<0.1	<0.1
Indonesia	13/12/2012	FW										<1		<1		70	70		111	<0.5	<0.5								10											10			41.5				<0.1	<0.1
Indonesia	06/03/2012	FW										<1		<1		<10	93.851617		107.6	<0.5	<0.5								<10											20			42.7				<0.1	<0.1
Indonesia	14/06/2012	FW										<1		<1		20.3469014517796	256.852533491404		66.3	<0.5	<0.5								<10											<10			27.6				<0.1	<0.1
Indonesia	18/10/2012	FW										<1		30		30	30		112	<0.5	<0.5								10											10			37.3				<0.1	<0.1
Indonesia	13/12/2012	FW										<1		<1		110	380		114	<0.5	<0.5								20											20			44				<0.1	<0.1
Indonesia	06/03/2012	FW										<1		<1		43.560949	840.844701		103.5	<0.5	0.650925								<10											<10			19				<0.1	<0.1
Indonesia	14/06/2012	FW										<1		<1		30.5715629703842	167.859808572233		28.1	<0.5	<0.5								<10											<10			11.5				<0.1	<0.1
Indonesia	21/10/2012	FW										<1		150		150	150		101	<0.5	<0.5								10											10			41.5				<0.1	<0.1
Indonesia	10/12/2012	FW										<1		<1		30	650		95	<0.5	<0.5								<10											10			31.9				<0.1	<0.1
Indonesia	06/03/2012	FW										<1		<1		<10	110.340517		121.8	<0.5	<0.5								<10											<10			44.4				<0.1	<0.1
Indonesia	14/06/2012	FW										<1		<1		17.8135871420323	608.160676310635		74.4	<0.5	0.549522262842486								<10											<10			28.2				<0.1	<0.1
Indonesia	21/10/2012	FW										<1		160		160	160		110	<0.5	<0.5								<10											<10			38.9				<0.1	<0.1
Indonesia	10/12/2012	FW										<1		<1		20	1150		104	<0.5	<0.5								<10											10			38.1				<0.1	<0.1
Indonesia	03/03/2012	FW										<1		<1		23	512		73	<0.5	0.6								<10											<10			27.9				<0.1	<0.1
Indonesia	13/06/2012	FW										<1		<1		28.8393331325556	1318.27613668383		60.3	<0.5	0.504703904589517								<10											<10			19.5				<0.1	<0.1
Indonesia	18/10/2012	FW										<1		50		50	50		73	<0.5	<0.5								<10											<10			28				<0.1	<0.1
Indonesia	12/12/2012	FW										<1		<1		330	1770		79	<0.5	<0.5								<10											10			31.3				<0.1	<0.1
Indonesia	03/03/2012	FW										<1		<1		26	529		75	<0.5	0.6								<10											<10			24.5				<0.1	<0.1
Indonesia	03/03/2012	FW										<1		<1		24	177		89	<0.5	<0.5								<10											<10			29				<0.1	<0.1
Indonesia	07/03/2012	FW										<1		<1		29.381727	235.823935		58.9	<0.5	<0.5								<10											<10			20.2				<0.1	<0.1
Indonesia	19/10/2012	FW										<1		50		50	50		52	<0.5	<0.5								<10											<10			17.9				<0.1	<0.1
Indonesia	13/12/2012	FW										<1		<1		20	160		65	<0.5	<0.5								<10											10			24.7				<0.1	<0.1
Indonesia	02/03/2012	FW										<1		<1		30	115		35	<0.5	<0.5								<10											<10			14.2				<0.1	<0.1
Indonesia	05/03/2012	FW										<1		<1		17.814869	173.484285		77.1	<0.5	<0.5								<10											<10			29.3				<0.1	<0.1
Indonesia	16/06/2012	FW										<1		<1		22.5104346358299	108.299676290076		60.3	<0.5	<0.5								<10											<10			19.7				<0.1	<0.1
Indonesia	16/06/2012	FW										<1		<1		32.0331706257339	165.279018037919		52.3	<0.5	<0.5								<10											<10			15.8				<0.1	<0.1
Indonesia	20/10/2012	FW										<1		40		40	40		67	<0.5	<0.5								<10											<10			24.3				<0.1	<0.1
Indonesia	20/10/2012	FW										<1		40		40	40		70	<0.5	<0.5								<10											<10			26.9				<0.1	<0.1
Indonesia	12/12/2012	FW										<1		<1		40	280		74	<0.5	<0.5								<10											<20			27.8				<0.1	<0.1
Indonesia	12/12/2012	FW										<1		<1		40	370		78	<0.5	<0.5								<10											10			29.1				<0.1	<0.1
Indonesia	04/03/2012	FW										<1		<1		<10			1	<0.5	<0.5								<10											<10			<0.05				<0.1	<0.1
Indonesia	07/03/2012	FW										<1		<1		28.256537	240.090465		98.5	<0.5	<0.5								<10											<10			34.3				<0.1	<0.1
Indonesia	15/06/2012	FW										<1		<1		24.1414093764693	671.649370368991		64.3	<0.5	0.546000278298432								<10											<10			23.4				<0.1	<0.1
Indonesia	19/10/2012	FW										<1		40		40	40		80	<0.5	<0.5								10											10			24.8				<0.1	<0.1
Indonesia	13/12/2012	FW										<1		<1		20	440		122	<0.5	<0.5								10											20			44.4				<0.1	<0.1
Indonesia	03/03/2012	FW										<1		<1		17	175		89	<0.5	<0.5								<10											<10			29.3				<0.1	<0.1
Indonesia	13/06/2012	FW										<1		<1		26.6317962911733	921.296590347248		58.3	<0.5	0.590466984596307								<10											<10			19.2				<0.1	<0.1
Indonesia	18/10/2012	FW										<1		40		40	40		109	<0.5	<0.5								<10											<10			33.2				<0.1	<0.1
Indonesia	12/12/2012	FW										<1		<1		40	320		104	<0.5	<0.5								<10											10			39				<0.1	<0.1
Indonesia	02/03/2012	FW										<1		<1		15	52		53	<0.5	<0.5								<10											<10			13.1				<0.1	<0.1
Indonesia	16/06/2012	FW										<1		<1		28.9621313452305	95.571074032045		36.2	<0.5	<0.5								<10											<10			9.79				<0.1	<0.1
Indonesia	20/10/2012	FW										<1		60		60	60		21	<0.5	<0.5								10											10			6.8				<0.1	<0.1
Indonesia	12/12/2012	FW										<1		<1		30	200		48	<0.5	<0.5								10											20			15.8				<0.1	<0.1
PNG	01/05/2013	FW										<1				10			106	<1									<50														42				<0.1
PNG	09/05/2013	FW										<1				<10			126	<1									<50														50				<0.1
PNG	25/01/2013	FW										<1				70			19	<1									<50														4				<0.1
PNG	22/01/2013	FW										<1				130			13	<1									<50														3				<0.1
PNG	25/01/2013	FW										<1				60			19	<1									<50														4				<0.1
PNG	22/01/2013	FW										<1				50			59	<1									<50														21				<0.1
PNG	26/01/2013	FW										<1				30			75	<1									<50														26				<0.1
PNG	26/10/2013	FW
PNG	26/01/2013	FW										<1				30			73	<1									<50														26				<0.1
PNG	28/01/2013	FW										<1				20			80	<1									<50														27				<0.1
PNG	27/10/2013	FW										<1				10			41	<1									<50														13				<0.1
PNG	26/01/2013	FW										<1				20			81	<1									<50														27				<0.1
PNG	28/01/2013	FW										<1				20			79	<1									<50														28				<0.1
PNG	24/10/2013	FW
PNG	24/10/2013	FW
PNG	22/10/2013	FW										<1				20			59	<1									<50														18				<0.1
PNG	22/10/2013	FW										<1				20			57	<1									<50														18				<0.1
PNG	07/05/2013	FW										<1				<10			104	<1									<50														41				<0.1
PNG	07/05/2013	FW										<1				20			125	<1									<50														48				<0.1
PNG	27/04/2013	FW										<1				20			76	<1									<50														30				<0.1
PNG	25/04/2013	FW
PNG	02/05/2013	FW										<1				20			89	<1									<50														34				<0.1
PNG	04/02/2013	FW										<1				20			77	1									<50														28				<0.1
PNG	17/02/2013	FW										<1				20			75	1									<50														27				<0.1
PNG	04/02/2013	FW										<1				20			76	1									<50														28				<0.1
PNG	17/02/2013	FW										<1				20			74	1									<50														28				<0.1
PNG	05/02/2013	FW										<1				20			82	<1									<50														28				<0.1
PNG	14/02/2013	FW										<1				20			73	<1									<50														27				<0.1
PNG	06/02/2013	FW										<1				30			84	1									<50														31				<0.1
PNG	09/02/2013	FW										<1				30			80	1									<50														29				<0.1
PNG	08/02/2013	FW										<1				40			71	1									<50														25				<0.1
PNG	28/04/2013	FW
PNG	09/05/2013	FW										<1				<10			92	<1									<50														35				<0.1
PNG	29/04/2013	FW
PNG	02/05/2013	FW										<1				10			100	<1									<50														38				<0.1
PNG	30/04/2013	FW
PNG	10/05/2013	FW										<1				20			121	<1									<50														48				<0.1
PNG	01/05/2013	FW										<1				20			56	<1									<50														20				<0.1
PNG	14/05/2013	FW
New Caledonia	16/10/2015	FW														20																											0.15
New Caledonia	16/10/2015	FW																																									0.25
New Caledonia	16/10/2015	FW																																									0.14
New Caledonia	16/10/2015	FW																																									0.22
New Caledonia	16/10/2015	FW																																									0.29
New Caledonia	16/10/2015	FW														1																											1.031
New Caledonia	16/10/2015	FW																																									0.42
New Caledonia	16/10/2015	FW																																									0.29
New Caledonia	16/10/2015	FW																																									0.08
New Caledonia	16/10/2015	FW																																									4.29
New Caledonia	16/10/2015	FW														2																											1.933
New Caledonia	16/10/2015	FW																																									5.39
New Caledonia	16/10/2015	FW														3																											2.565
New Caledonia	16/10/2015	FW																																									0.73
New Caledonia	16/10/2015	FW														2																											0.823
New Caledonia	16/10/2015	FW																																									7.68
New Caledonia	16/10/2015	FW																																									7.82
New Caledonia	16/10/2015	FW																																									7.41
New Caledonia	16/10/2015	FW																																									7.78
New Caledonia	16/10/2015	FW																																									0.42
New Caledonia	16/10/2015	FW																																									0.53
New Caledonia	16/10/2015	FW																																									0.5
New Caledonia	16/10/2015	FW														10																											2.2
New Caledonia	16/10/2015	FW														10																											2.25
New Caledonia	16/10/2015	FW														70																											1.71
New Caledonia	16/10/2015	FW														80																											3.51
New Caledonia	16/10/2015	FW														120																											4.85
New Caledonia	16/10/2015	FW																																									0.22
New Caledonia	16/10/2015	FW																																									20.04
New Caledonia	16/10/2015	FW																																									20.33
New Caledonia	16/10/2015	FW																																									24.08
New Caledonia	16/10/2015	FW																																									24.85
New Caledonia	16/10/2015	FW																																									0.71
New Caledonia	16/10/2015	FW																																									0.59
New Caledonia	16/10/2015	FW																																									1.15
New Caledonia	16/10/2015	FW																																									0.25
New Caledonia	16/10/2015	FW														10																											12.05
New Caledonia	16/10/2015	FW														70																											10.4
New Caledonia	16/10/2015	FW																																									14.01
New Caledonia	16/10/2015	FW																																									6.84
New Caledonia	16/10/2015	FW																																									7.33
New Caledonia	16/10/2015	FW																																									0.24
New Caledonia	16/10/2015	FW																																									0.45
New Caledonia	16/10/2015	FW																																									0.22
New Caledonia	16/10/2015	FW														5																											0.598
New Caledonia	16/10/2015	FW																																									0.39
New Caledonia	16/10/2015	FW																																									0.56
New Caledonia	16/10/2015	FW																																									0.59
New Caledonia	16/10/2015	FW																																									0.59
New Caledonia	16/10/2015	FW																																									4.54
New Caledonia	16/10/2015	FW																																									4.54
New Caledonia	16/10/2015	FW																																									6.62
New Caledonia	16/10/2015	FW														2																											4.998
New Caledonia	16/10/2015	FW														10																											14.14
New Caledonia	16/10/2015	FW														10																											15.01
New Caledonia	16/10/2015	FW																																									16.59
New Caledonia	16/10/2015	FW														10																											0.4
New Caledonia	16/10/2015	FW														3																											0.798
New Caledonia	16/10/2015	FW														10																											12.59
New Caledonia	16/10/2015	FW														10																											14.93
New Caledonia	16/10/2015	FW																																									0.32
New Caledonia	16/10/2015	FW																																									0.42
New Caledonia	16/10/2015	FW																																									0.3
New Caledonia	16/10/2015	FW														3																											0.654
New Caledonia	16/10/2015	FW														30																											12.93
New Caledonia	16/10/2015	FW																																									12.6
New Caledonia	16/10/2015	FW														6																											13.128
New Caledonia	16/10/2015	FW														20																											15.51
New Caledonia	16/10/2015	FW																																									9.51
New Caledonia	16/10/2015	FW														20																											3.65
New Caledonia	16/10/2015	FW														340																											2.67
New Caledonia	16/10/2015	FW														90																											3.05
New Caledonia	16/10/2015	FW														16																											2.987
New Caledonia	16/10/2015	FW																																									0.33
New Caledonia	16/10/2015	FW																																									0.45
New Caledonia	16/10/2015	FW																																									1.23
New Caledonia	16/10/2015	FW																																									0.16
New Caledonia	16/10/2015	FW																																									5.22
New Caledonia	16/10/2015	FW														10																											11.69
New Caledonia	16/10/2015	FW														10																											0.25
New Caledonia	16/10/2015	FW																																									0.31
New Caledonia	16/10/2015	FW																																									0.17
New Caledonia	16/10/2015	FW														2																											0.436
New Caledonia	16/10/2015	FW																																									0.22
New Caledonia	16/10/2015	FW																																									0.3
New Caledonia	16/10/2015	FW														10																											0.12
New Caledonia	16/10/2015	FW														2																											0.498
New Caledonia	16/10/2015	FW														10																											3.07
New Caledonia	16/10/2015	FW														10																											3.35
New Caledonia	16/10/2015	FW														20																											3.37
New Caledonia	16/10/2015	FW														10																											0.74
New Caledonia	16/10/2015	FW														10																											0.71
New Caledonia	16/10/2015	FW														10																											5.83
New Caledonia	16/10/2015	FW														10																											6.36
New Caledonia	16/10/2015	FW																																									6.7
New Caledonia	16/10/2015	FW														20																											13.58
New Caledonia	16/10/2015	FW														10																											3.2
New Caledonia	16/10/2015	FW														10																											4.25
New Caledonia	16/10/2015	FW																																									4.9
New Caledonia	16/10/2015	FW														10																											3.99
New Caledonia	16/10/2015	FW																																									4.3
New Caledonia	16/10/2015	FW																																									4.9
New Caledonia	16/10/2015	FW														10																											3.87
New Caledonia	16/10/2015	FW														10																											3.92
New Caledonia	16/10/2015	FW														10																											4.55
New Caledonia	16/10/2015	FW																																									0.39
New Caledonia	16/10/2015	FW																																									0.63
New Caledonia	16/10/2015	FW																																									0.31
New Caledonia	16/10/2015	FW																																									0.4
New Caledonia	16/10/2015	FW																																									0.32
New Caledonia	16/10/2015	FW																																									0.13
New Caledonia	16/10/2015	FW														1																											0.398
New Caledonia	16/10/2015	FW																																									0.22
New Caledonia	16/10/2015	FW																																									0.17
New Caledonia	16/10/2015	FW																																									4.16
New Caledonia	16/10/2015	FW														10																											3.76
New Caledonia	16/10/2015	FW														10																											4.19
New Caledonia	16/10/2015	FW														5																											4.032
New Caledonia	16/10/2015	FW														10																											18.01
New Caledonia	16/10/2015	FW														10																											17
New Caledonia	16/10/2015	FW														20																											17.2
New Caledonia	16/10/2015	FW														10																											18.143
Solomon Islands	23/11/1995	FW																	164																								42
Solomon Islands	13/12/1995	FW										<10							94	<10																							36
Solomon Islands	17/01/1996	FW										<10							102	<10																							40
Solomon Islands	19/03/1996	FW										<10							103	<10																							38
Solomon Islands	16/04/1996	FW										<10							100	<10																							35
Solomon Islands	14/05/1996	FW										<10							110	<10																							34
Solomon Islands	17/07/1996	FW										<10							113	<10																							38
Solomon Islands	13/08/1996	FW										<10							113	<10																							43
Solomon Islands	15/10/1996	FW										<10							102	<10																							36
Solomon Islands	09/11/1996	FW										<10							103	<10																							34
Solomon Islands	02/12/1996	FW										<10							97	<10																							38
Solomon Islands	06/10/1997	FW										<1							115	1																							38
Solomon Islands	02/11/1997	FW										<10							102	2																							30
Solomon Islands	09/02/1998	FW																		4																							3
Solomon Islands	12/02/1998	FW
Solomon Islands	02/03/1998	FW										<1							35	<1																							9
Solomon Islands	03/03/1998	FW										<1							22	<1																							4
Solomon Islands	06/03/1998	FW																		<1																							9
Solomon Islands	05/05/1998	FW																		<1																							10
Solomon Islands	08/05/1998	FW																		<1																							12
Solomon Islands	10/06/1998	FW																		<1																							<1
Solomon Islands	04/08/1998	FW																		<1																							5
Solomon Islands	07/08/1998	FW																		<1																							10
Solomon Islands	09/10/1998	FW																		<1																							12
Solomon Islands	21/10/1998	FW
Solomon Islands	11/11/1998	FW
Solomon Islands	25/11/1998	FW																		<1																							<1
Solomon Islands	26/11/1998	FW																		3																							17
Solomon Islands	16/12/1998	FW																		<1																							30
Solomon Islands	20/01/1999	FW
Solomon Islands	23/02/1999	FW																		3																							13
Solomon Islands	17/03/1999	FW																		2																							<1
Solomon Islands	01/06/1999	FW																		2																							17
Solomon Islands	04/07/1999	FW																		15																							36
Solomon Islands	02/10/1999	FW
Solomon Islands	03/10/1999	FW
Solomon Islands	29/08/1989	FW																	55																								11.6
Solomon Islands	28/10/1995	FW
Solomon Islands	23/11/1995	FW																	73																								16
Solomon Islands	12/12/1995	FW										<10							3	<10																							2
Solomon Islands	18/01/1996	FW										<10							21	<10																							6
Solomon Islands	19/03/1996	FW										<10							13	<10																							3
Solomon Islands	16/04/1996	FW										<10							21	<10																							3
Solomon Islands	14/05/1996	FW										<10							30	<10																							6
Solomon Islands	17/07/1996	FW										<10							32	<10																							7
Solomon Islands	13/08/1996	FW										<10							48	<10																							12
Solomon Islands	09/10/1996	FW										<10							44	<10																							9
Solomon Islands	15/10/1996	FW										<10							45	<10																							10
Solomon Islands	02/12/1996	FW										<10							12	<10																							3
Solomon Islands	18/12/1996	FW										<10							15	<10																							3
Solomon Islands	12/02/1997	FW										<1							67	<1																							15
Solomon Islands	11/04/1997	FW										2							77	2																							17
Solomon Islands	15/04/1997	FW										<1							14	<1																							2
Solomon Islands	10/07/1997	FW										<1							76	<1																							16
Solomon Islands	23/07/1997	FW
Solomon Islands	22/09/1997	FW										<1							59	<1																							14
Solomon Islands	06/10/1997	FW										<1							55	<1																							12
Solomon Islands	02/11/1997	FW										<10							14	<1																							2
Solomon Islands	08/12/1997	FW										<1							75	<1																							17
Solomon Islands	01/06/1998	FW										<10							19	<1																							2
Solomon Islands	11/11/1998	FW																		176																							61
Solomon Islands	15/12/1998	FW																		347																							30
Solomon Islands	23/02/1999	FW																		89																							14
Solomon Islands	16/03/1999	FW																		374																							21
Solomon Islands	01/05/1999	FW																		765																							25
Solomon Islands	04/06/1999	FW																		404																							16
Solomon Islands	03/10/1999	FW																		394																							29
Solomon Islands	11/12/1990	FW																	95																								22
Solomon Islands	04/08/1991	FW																	72	3																							18.8
Solomon Islands	25/11/1991	FW																	96																								23
Solomon Islands	18/06/1992	FW																	110	4																							25
Solomon Islands	24/04/1990	FW																	79																								19.1
Solomon Islands	30/06/1990	FW																	118																								25
Solomon Islands	11/12/1990	FW																	113																								22
Solomon Islands	04/08/1991	FW																	48																								10
Solomon Islands	25/11/1991	FW																	114																								22
Solomon Islands	19/06/1992	FW																	160																								31
Solomon Islands	27/10/1995	FW
Solomon Islands	16/11/1995	FW																	129																								28
Solomon Islands	14/12/1995	FW										<10							39	<10																							9
Solomon Islands	18/01/1996	FW										<10							66	<10																							15
Solomon Islands	19/03/1996	FW										<10							45	<10																							10
Solomon Islands	16/04/1996	FW										<10							81	<10																							16
Solomon Islands	14/05/1996	FW										<10							51	<10																							10
Solomon Islands	16/07/1996	FW										<10							129	<10																							29
Solomon Islands	13/08/1996	FW										<10							101	<10																							26
Solomon Islands	15/10/1996	FW										<10							132	<10																							30
Solomon Islands	09/11/1996	FW										<10							166	<10																							33
Solomon Islands	02/12/1996	FW										<10							84	<10																							21
Solomon Islands	18/12/1996	FW										<10							128	<10																							25
Solomon Islands	11/04/1997	FW										<1							207	2																							49
Solomon Islands	15/04/1997	FW										<1							44	<1																							7
Solomon Islands	10/07/1997	FW										<1							127	<1																							27
Solomon Islands	23/07/1997	FW
Solomon Islands	20/08/1997	FW
Solomon Islands	22/09/1997	FW										<1							137	1																							28
Solomon Islands	24/09/1997	FW
Solomon Islands	06/10/1997	FW										<1							116	<1																							24
Solomon Islands	22/10/1997	FW
Solomon Islands	02/11/1997	FW										<10							56	<1																							11
Solomon Islands	08/12/1997	FW										<1							143	<1																							31
Solomon Islands	04/08/1991	FW																	76																								16.6
Solomon Islands	23/11/1991	FW																	124																								26
Solomon Islands	06/12/1992	FW																	130																								28
Solomon Islands	12/02/1998	FW
Solomon Islands	21/10/1998	FW
Solomon Islands	11/11/1998	FW
Solomon Islands	20/01/1999	FW
Solomon Islands	02/10/1999	FW
Solomon Islands	03/10/1999	FW
Solomon Islands	12/02/1997	FW										<1							187	<1																							41
Solomon Islands	02/03/1998	FW										<1							106	<1																							23
Solomon Islands	03/03/1998	FW										<1							87	<1																							18
Solomon Islands	01/06/1998	FW										<10							167	<1																							38
Solomon Islands	09/02/1998	FW																		<1																							8
Solomon Islands	12/02/1998	FW
Solomon Islands	06/03/1998	FW																		<1																							24
Solomon Islands	05/05/1998	FW																		<1																							24
Solomon Islands	08/05/1998	FW																		<1																							27
Solomon Islands	10/06/1998	FW																		1																							27
Solomon Islands	04/08/1998	FW																		<1																							13
Solomon Islands	07/08/1998	FW																		<1																							29
Solomon Islands	09/10/1998	FW																		1																							27
Solomon Islands	21/10/1998	FW
Solomon Islands	11/11/1998	FW
Solomon Islands	25/11/1998	FW																		<1																							<1
Solomon Islands	26/11/1998	FW																		<1																							18
Solomon Islands	16/12/1998	FW																		<1																							20
Solomon Islands	20/01/1999	FW
Solomon Islands	23/02/1999	FW																		<1																							<1
Solomon Islands	17/03/1999	FW																		<1																							26
Solomon Islands	01/06/1999	FW																		<1																							24
Solomon Islands	04/07/1999	FW																		<1																							33
Solomon Islands	02/10/1999	FW
Solomon Islands	03/10/1999	FW
Solomon Islands	13/08/1996	FW										<10							89	<10																							27
Solomon Islands	15/10/1996	FW										<10							79	<10																							21
Solomon Islands	09/11/1996	FW										<10							90	<10																							21
Solomon Islands	17/12/1996	FW										<10							75	<10																							19
Solomon Islands	12/02/1997	FW										<1							75	4																							22
Solomon Islands	11/04/1997	FW										<1							112	5																							31
Solomon Islands	16/04/1997	FW										<1							67	2																							17
Solomon Islands	10/07/1997	FW										<1							112	5																							26
Solomon Islands	22/09/1997	FW										<1							96	4																							27
Solomon Islands	02/11/1997	FW										<10							65	2																							14
Solomon Islands	06/11/1997	FW										<1								4																							25
Solomon Islands	08/12/1997	FW										<1							112	4																							29
Solomon Islands	09/02/1998	FW																		4																							13
Solomon Islands	02/03/1998	FW										<1							72	3																							21
Solomon Islands	03/03/1998	FW										<1							64	2																							15
Solomon Islands	06/03/1998	FW																		2																							22
Solomon Islands	05/05/1998	FW																		3																							24
Solomon Islands	08/05/1998	FW																		4																							29
Solomon Islands	01/06/1998	FW										<10							72	2																							22
Solomon Islands	10/06/1998	FW																		6																							25
Solomon Islands	04/08/1998	FW																		2																							16
Solomon Islands	07/08/1998	FW																		3																							25
Solomon Islands	09/10/1998	FW																		6																							25
Solomon Islands	25/11/1998	FW																		<1																							<1
Solomon Islands	26/11/1998	FW																		3																							15
Solomon Islands	16/12/1998	FW																		3																							23
Solomon Islands	23/02/1999	FW																		4																							<1
Solomon Islands	17/03/1999	FW																		5																							26
Solomon Islands	01/06/1999	FW																		4																							22
Solomon Islands	04/07/1999	FW																		2																							19
Solomon Islands	29/08/1989	FW																	125	3																							32
Solomon Islands	24/04/1990	FW																	96																								28
Solomon Islands	11/12/1990	FW																	112																								28
Solomon Islands	04/08/1991	FW																	96	2																							26
Solomon Islands	25/11/1991	FW																	124	1																							32
Solomon Islands	16/06/1992	FW																	130	2																							31
Solomon Islands	13/02/1996	FW										<10							55	<10																							18
Solomon Islands	19/03/1996	FW										<10							107	<10																							33
Solomon Islands	17/12/1996	FW										<10							96	<10																							26
Solomon Islands	12/02/1997	FW										<1							99	2																							30
Solomon Islands	11/04/1997	FW										<1							126	3																							35
Solomon Islands	16/04/1997	FW										<1							92	1																							24
Solomon Islands	09/05/1997	FW
Solomon Islands	09/06/1997	FW
Solomon Islands	09/07/1997	FW
Solomon Islands	10/07/1997	FW										<1							122	4																							33
Solomon Islands	23/07/1997	FW
Solomon Islands	18/08/1997	FW
Solomon Islands	20/08/1997	FW
Solomon Islands	22/09/1997	FW										<1							112	2																							33
Solomon Islands	24/09/1997	FW
Solomon Islands	22/10/1997	FW
Solomon Islands	02/11/1997	FW										<10							81	2																							20
Solomon Islands	06/11/1997	FW										<1							124	3																							35
Solomon Islands	19/11/1997	FW
Solomon Islands	08/12/1997	FW										<1							125	3																							36
Solomon Islands	18/12/1997	FW
Solomon Islands	14/01/1998	FW
Solomon Islands	09/02/1998	FW																		3																							17
Solomon Islands	12/02/1998	FW
Solomon Islands	18/02/1998	FW
Solomon Islands	02/03/1998	FW										<1							100	2																							31
Solomon Islands	03/03/1998	FW										<1							98	2																							24
Solomon Islands	06/03/1998	FW																		2																							30
Solomon Islands	18/03/1998	FW
Solomon Islands	22/04/1998	FW
Solomon Islands	05/05/1998	FW																		2																							31
Solomon Islands	08/05/1998	FW																		3																							38
Solomon Islands	27/05/1998	FW
Solomon Islands	01/06/1998	FW										<10							110	3																							34
Solomon Islands	10/06/1998	FW																		3																							32
Solomon Islands	17/06/1998	FW
Solomon Islands	22/07/1998	FW
Solomon Islands	04/08/1998	FW																		1																							19
Solomon Islands	07/08/1998	FW																		3																							34
Solomon Islands	19/08/1998	FW
Solomon Islands	16/09/1998	FW
Solomon Islands	09/10/1998	FW																		3																							32
Solomon Islands	21/10/1998	FW
Solomon Islands	11/11/1998	FW
Solomon Islands	25/11/1998	FW																		7																							<1
Solomon Islands	26/11/1998	FW																		5																							20
Solomon Islands	16/12/1998	FW																		2																							13
Solomon Islands	20/01/1999	FW
Solomon Islands	23/02/1999	FW																		3																							34
Solomon Islands	17/03/1999	FW																		3																							35
Solomon Islands	01/06/1999	FW																		3																							32
Solomon Islands	04/07/1999	FW																		<1																							19
Solomon Islands	02/10/1999	FW
Solomon Islands	03/10/1999	FW
Solomon Islands	29/08/1989	FW																	85	6																							26
Solomon Islands	24/04/1990	FW																	68																								24
Solomon Islands	30/06/1990	FW																	80																								25
Solomon Islands	11/12/1990	FW																	84																								24
Solomon Islands	04/08/1991	FW																	68	4																							20
Solomon Islands	25/11/1991	FW																	80	1																							22
Solomon Islands	17/06/1992	FW																	70	28																							15.2
Solomon Islands	09/05/1995	FW																	86																								27
Solomon Islands	28/10/1995	FW
Solomon Islands	16/11/1995	FW																	89																								29
Solomon Islands	14/12/1995	FW										<10							55	<10																							20
Solomon Islands	11/01/1996	FW
Solomon Islands	18/01/1996	FW										<10							70	<10																							25
Solomon Islands	30/01/1996	FW
Solomon Islands	02/02/1996	FW
Solomon Islands	05/02/1996	FW
Solomon Islands	19/03/1996	FW										<10							74	<10																							24
Solomon Islands	29/03/1996	FW
Solomon Islands	02/04/1996	FW
Solomon Islands	04/04/1996	FW
Solomon Islands	16/04/1996	FW										<10							78	<10																							23
Solomon Islands	09/05/1996	FW
Solomon Islands	14/05/1996	FW										<10							73	<10																							22
Solomon Islands	16/05/1996	FW
Solomon Islands	11/07/1996	FW
Solomon Islands	16/07/1996	FW										<10							82	<10																							27
Solomon Islands	26/07/1996	FW
Solomon Islands	31/07/1996	FW
Solomon Islands	08/08/1996	FW
Solomon Islands	13/08/1996	FW										<10							80	<10																							30
Solomon Islands	15/08/1996	FW
Solomon Islands	30/08/1996	FW
Solomon Islands	05/09/1996	FW
Solomon Islands	19/09/1996	FW
Solomon Islands	09/10/1996	FW										<10							88	<10																							25
Solomon Islands	15/10/1996	FW										<10							82	<10																							25
Solomon Islands	24/10/1996	FW
Solomon Islands	04/11/1996	FW
Solomon Islands	14/11/1996	FW
Solomon Islands	21/11/1996	FW
Solomon Islands	02/12/1996	FW										20							58	<10																							21
Solomon Islands	09/12/1996	FW
Solomon Islands	18/12/1996	FW										<10							74	<10																							23
Solomon Islands	12/02/1997	FW										<1							74	3																							25
Solomon Islands	11/04/1997	FW										<1							97	4																							32
Solomon Islands	15/04/1997	FW										<1							66	1																							18
Solomon Islands	10/07/1997	FW										<1							90	4																							28
Solomon Islands	23/07/1997	FW
Solomon Islands	20/08/1997	FW
Solomon Islands	22/09/1997	FW										<1							83	5																							28
Solomon Islands	24/09/1997	FW
Solomon Islands	06/10/1997	FW										<1							81	4																							25
Solomon Islands	22/10/1997	FW
Solomon Islands	02/11/1997	FW										<10							67	3																							17
Solomon Islands	19/11/1997	FW
Solomon Islands	08/12/1997	FW										<1							90	4																							29
Solomon Islands	18/12/1997	FW
Solomon Islands	14/01/1998	FW
Solomon Islands	09/02/1998	FW																		9																							16
Solomon Islands	12/02/1998	FW
Solomon Islands	18/02/1998	FW
Solomon Islands	02/03/1998	FW										<1							70	3																							24
Solomon Islands	03/03/1998	FW										<1							69	3																							19
Solomon Islands	06/03/1998	FW																		2																							24
Solomon Islands	18/03/1998	FW
Solomon Islands	22/04/1998	FW
Solomon Islands	05/05/1998	FW																		2																							24
Solomon Islands	08/05/1998	FW																		4																							28
Solomon Islands	27/05/1998	FW
Solomon Islands	01/06/1998	FW										<10							74	4																							26
Solomon Islands	10/06/1998	FW																		5																							26
Solomon Islands	17/06/1998	FW
Solomon Islands	22/07/1998	FW
Solomon Islands	04/08/1998	FW																		2																							19
Solomon Islands	07/08/1998	FW																		4																							25
Solomon Islands	19/08/1998	FW
Solomon Islands	16/09/1998	FW
Solomon Islands	08/10/1998	FW
Solomon Islands	09/10/1998	FW																		5																							26
Solomon Islands	21/10/1998	FW
Solomon Islands	11/11/1998	FW
Solomon Islands	25/11/1998	FW																		8																							<1
Solomon Islands	26/11/1998	FW																		7																							24
Solomon Islands	16/12/1998	FW																		2																							28
Solomon Islands	20/01/1999	FW
Solomon Islands	23/02/1999	FW																		3																							23
Solomon Islands	17/03/1999	FW																		5																							<1
Solomon Islands	01/06/1999	FW																		4																							24
Solomon Islands	04/07/1999	FW																		2																							26
Solomon Islands	02/10/1999	FW
Solomon Islands	03/10/1999	FW
Solomon Islands	07/01/1998	FW																		2																							83
Solomon Islands	09/01/1998	FW																		2																							80
Solomon Islands	06/03/1998	FW																																									83
Solomon Islands	08/04/1998	FW																		1																							91
Solomon Islands	19/05/1998	FW																		2																							82
Solomon Islands	10/06/1998	FW																		1																							59
Solomon Islands	16/06/1998	FW																		2																							86
Solomon Islands	24/06/1998	FW																		1																							82
Solomon Islands	07/07/1998	FW																		1																							85
Solomon Islands	15/07/1998	FW																		1																							84
Solomon Islands	06/10/1998	FW																		2																							87
Solomon Islands	09/10/1998	FW																		1																							59
Solomon Islands	25/11/1998	FW																		2																							56
Solomon Islands	17/12/1998	FW																		<1																							32
Solomon Islands	23/02/1999	FW																		1																							28
Solomon Islands	16/03/1999	FW																		1																							23
Solomon Islands	01/05/1999	FW																		1																							33
Solomon Islands	04/06/1999	FW																		<1																							31
Solomon Islands	10/06/1998	FW																		1																							98
Solomon Islands	09/10/1998	FW																		1																							98
Solomon Islands	16/12/1998	FW																		2																							77
Solomon Islands	23/02/1999	FW																		8																							114
Solomon Islands	16/03/1999	FW																		2																							121
Solomon Islands	01/05/1999	FW																		1																							107
Solomon Islands	04/06/1999	FW																		2																							90
Solomon Islands	05/06/1998	FW																		3																							56
Solomon Islands	05/06/1998	FW																		2																							60
Solomon Islands	05/06/1998	FW																		2																							72
Solomon Islands	05/06/1998	FW																		3																							45
Solomon Islands	07/01/1998	FW																		2																							32
Solomon Islands	09/01/1998	FW																		2																							36
Solomon Islands	06/03/1998	FW																																									29
Solomon Islands	08/04/1998	FW																		1																							35
Solomon Islands	19/05/1998	FW																		2																							29
Solomon Islands	10/06/1998	FW																		2																							32
Solomon Islands	16/06/1998	FW																		2																							33
Solomon Islands	24/06/1998	FW																		1																							33
Solomon Islands	07/07/1998	FW																		2																							32
Solomon Islands	15/07/1998	FW																		10																							38
Solomon Islands	06/10/1998	FW																		1																							33
Solomon Islands	09/10/1998	FW																		2																							32
Solomon Islands	17/12/1998	FW																		2																							35
Solomon Islands	23/02/1999	FW																		14																							43
Solomon Islands	16/03/1999	FW																		12																							40
Solomon Islands	01/05/1999	FW																		4																							37
Solomon Islands	04/06/1999	FW																		<1																							39
Solomon Islands	07/01/1998	FW																		11																							41
Solomon Islands	09/01/1998	FW																		9																							45
Solomon Islands	06/03/1998	FW																																									40
Solomon Islands	08/04/1998	FW																		10																							43
Solomon Islands	19/05/1998	FW																		10																							41
Solomon Islands	10/06/1998	FW																		9																							39
Solomon Islands	16/06/1998	FW																		10																							42
Solomon Islands	24/06/1998	FW																		2																							65
Solomon Islands	07/07/1998	FW																		10																							40
Solomon Islands	15/07/1998	FW																		1																							39
Solomon Islands	06/10/1998	FW																		10																							42
Solomon Islands	09/10/1998	FW																		9																							39
Solomon Islands	17/12/1998	FW																		11																							39
Solomon Islands	23/02/1999	FW																		1																							37
Solomon Islands	16/03/1999	FW																		1																							35
Solomon Islands	01/05/1999	FW																		13																							41
Solomon Islands	04/06/1999	FW																		11																							44
Solomon Islands	07/01/1998	FW																		3																							80
Solomon Islands	09/01/1998	FW																		2																							61
Solomon Islands	06/03/1998	FW																																									71
Solomon Islands	08/04/1998	FW																		1																							75
Solomon Islands	19/05/1998	FW																		2																							81
Solomon Islands	10/06/1998	FW																		4																							64
Solomon Islands	16/06/1998	FW																		2																							85
Solomon Islands	24/06/1998	FW																		3																							82
Solomon Islands	07/07/1998	FW																		2																							80
Solomon Islands	15/07/1998	FW																		2																							78
Solomon Islands	06/10/1998	FW																		2																							87
Solomon Islands	09/10/1998	FW																		4																							64
Solomon Islands	25/11/1998	FW																		5																							63
Solomon Islands	17/12/1998	FW																		4																							62
Solomon Islands	23/02/1999	FW																		1																							50
Solomon Islands	16/03/1999	FW																		2																							67
Solomon Islands	01/05/1999	FW																		3																							68
Solomon Islands	04/06/1999	FW																		1																							67
Solomon Islands	07/01/1998	FW																		3																							64
Solomon Islands	09/01/1998	FW																		1																							67
Solomon Islands	06/03/1998	FW																																									57
Solomon Islands	08/04/1998	FW																		2																							67
Solomon Islands	19/05/1998	FW																		3																							64
Solomon Islands	10/06/1998	FW																		1																							42
Solomon Islands	16/06/1998	FW																		2																							67
Solomon Islands	24/06/1998	FW																		11																							40
Solomon Islands	07/07/1998	FW																		2																							62
Solomon Islands	15/07/1998	FW																		2																							60
Solomon Islands	06/10/1998	FW																		<2																							68
Solomon Islands	09/10/1998	FW																		1																							42
Solomon Islands	25/11/1998	FW																		3																							38
Solomon Islands	17/12/1998	FW																		4																							36
Solomon Islands	16/03/1999	FW																		2																							36
Solomon Islands	01/05/1999	FW																		4																							37
Solomon Islands	04/06/1999	FW																		1																							40
Solomon Islands	03/10/1999	FW
Solomon Islands	02/11/1997	FW										<10							37	<1																							9
Solomon Islands	18/12/1996	FW										<10							34	<10																							9
Solomon Islands	02/06/1997	FW										<10							211	<1																							63
Solomon Islands	02/07/1997	FW										<10							201	1																							44
Solomon Islands	11/11/1998	FW																		138																							41
Solomon Islands	15/12/1998	FW																		156																							26
Solomon Islands	23/02/1999	FW																		270																							21
Solomon Islands	16/03/1999	FW																		328																							22
Solomon Islands	01/05/1999	FW																		214																							24
Solomon Islands	04/06/1999	FW																		312																							16
Solomon Islands	03/10/1999	FW																		318																							25
Solomon Islands	16/11/1995	FW																	193																								46
Solomon Islands	12/12/1995	FW										<10							42	<10																							10
Solomon Islands	30/06/1990	FW																	118																								39
Solomon Islands	11/12/1990	FW																	115																								36
Solomon Islands	09/05/1995	FW																	107																								36
Solomon Islands	16/11/1995	FW																	116																								40
Solomon Islands	12/12/1995	FW										<10							81	<10																							33
Solomon Islands	18/01/1996	FW										<10							99	<10																							39
Solomon Islands	19/03/1996	FW										<10							105	<10																							37
Solomon Islands	16/04/1996	FW										<10							99	<10																							34
Solomon Islands	14/05/1996	FW										<10							103	<10																							34
Solomon Islands	16/07/1996	FW										<10							121	<10																							39
Solomon Islands	13/08/1996	FW										<10							109	<10																							44
Solomon Islands	15/10/1996	FW										<10							98	<10																							33
Solomon Islands	09/11/1996	FW										<10							98	<10																							30
Solomon Islands	02/12/1996	FW										<10							89	<10																							35
Solomon Islands	18/12/1996	FW										<10							113	<10																							40
Solomon Islands	12/02/1997	FW										<1							108	<1																							38
Solomon Islands	11/04/1997	FW										<1							133	2																							47
Solomon Islands	16/04/1997	FW										<1							96	<1																							28
Solomon Islands	10/07/1997	FW										<1							117	1																							39
Solomon Islands	22/09/1997	FW										<1							112	<1																							39
Solomon Islands	06/10/1997	FW										<1							115	1																							39
Solomon Islands	02/11/1997	FW										<10							100	<1																							29
Solomon Islands	08/12/1997	FW										<1							121	1																							44
Solomon Islands	09/02/1998	FW																		<1																							25
Solomon Islands	12/02/1998	FW
Solomon Islands	02/03/1998	FW										<1							107	<1																							39
Solomon Islands	03/03/1998	FW										<1							100	<1																							30
Solomon Islands	06/03/1998	FW																		1																							38
Solomon Islands	05/05/1998	FW																		<1																							36
Solomon Islands	08/05/1998	FW																		1																							42
Solomon Islands	01/06/1998	FW										<10							111	<1																							41
Solomon Islands	10/06/1998	FW																		1																							34
Solomon Islands	04/08/1998	FW																		<1																							25
Solomon Islands	07/08/1998	FW																		1																							39
Solomon Islands	09/10/1998	FW																		1																							34
Solomon Islands	21/10/1998	FW
Solomon Islands	11/11/1998	FW
Solomon Islands	25/11/1998	FW																		<1																							<1
Solomon Islands	26/11/1998	FW																		2																							34
Solomon Islands	16/12/1998	FW																		<1																							37
Solomon Islands	20/01/1999	FW
Solomon Islands	23/02/1999	FW																		1																							37
Solomon Islands	17/03/1999	FW																		2																							38
Solomon Islands	01/06/1999	FW																		1																							36
Solomon Islands	04/07/1999	FW																		<1																							39
Solomon Islands	02/10/1999	FW
Solomon Islands	03/10/1999	FW
Solomon Islands	13/08/1996	FW										<10							76	<10																							26
Solomon Islands	15/10/1996	FW										<10							76	<10																							22
Solomon Islands	09/11/1996	FW										<10							88	<10																							20
Solomon Islands	17/12/1996	FW										<10							69	<10																							19
Solomon Islands	12/02/1997	FW										<1							63	2																							19
Solomon Islands	11/04/1997	FW										<1							92	4																							27
Solomon Islands	16/04/1997	FW										<1							64	2																							16
Solomon Islands	10/07/1997	FW										<1							83	5																							24
Solomon Islands	22/09/1997	FW										<1							82	4																							23
Solomon Islands	02/11/1997	FW										<10							60	3																							15
Solomon Islands	06/11/1997	FW										<1							83	4																							23
Solomon Islands	08/12/1997	FW										<1							90	5																							26
Solomon Islands	09/02/1998	FW																		8																							12
Solomon Islands	02/03/1998	FW										<1							62	3																							20
Solomon Islands	03/03/1998	FW										<1							61	2																							15
Solomon Islands	06/03/1998	FW																		2																							20
Solomon Islands	08/05/1998	FW																		4																							26
Solomon Islands	01/06/1998	FW										<10							91	4																							27
Solomon Islands	05/06/1998	FW																		2																							23
Solomon Islands	10/06/1998	FW																		5																							23
Solomon Islands	04/08/1998	FW																		2																							16
Solomon Islands	07/08/1998	FW																		3																							22
Solomon Islands	09/10/1998	FW																		5																							23
Solomon Islands	25/11/1998	FW																		<1																							<1
Solomon Islands	26/11/1998	FW																		5																							17
Solomon Islands	16/12/1998	FW																		3																							23
Solomon Islands	23/02/1999	FW																		3																							21
Solomon Islands	17/03/1999	FW																		5																							26
Solomon Islands	01/06/1999	FW																		4																							<1
Solomon Islands	04/07/1999	FW																		3																							<1
Solomon Islands	16/11/1995	FW																	39																								32
Solomon Islands	13/12/1995	FW										<10							19	<10																							7
Solomon Islands	17/01/1996	FW										<10							24	<10																							7
Solomon Islands	19/03/1996	FW										<10							30	<10																							8
Solomon Islands	16/04/1996	FW										<10							34	<10																							8
Solomon Islands	14/05/1996	FW										<10							40	<10																							9
Solomon Islands	17/07/1996	FW										<10							39	<10																							11
Solomon Islands	31/07/1996	FW
Solomon Islands	13/08/1996	FW										<10							38	<10																							12
Solomon Islands	02/10/1996	FW
Solomon Islands	09/10/1996	FW										<10							27	<10																							9
Solomon Islands	15/10/1996	FW										<10							36	<10																							10
Solomon Islands	21/11/1996	FW
Solomon Islands	18/12/1996	FW										<10							34	<10																							9
Solomon Islands	14/01/1997	FW
Solomon Islands	12/02/1997	FW										<1							23	<1																							8
Solomon Islands	25/03/1997	FW
Solomon Islands	11/04/1997	FW										<1							50	<1																							14
Solomon Islands	15/04/1997	FW										<1							28	<1																							6
Solomon Islands	21/05/1997	FW
Solomon Islands	18/06/1997	FW
Solomon Islands	03/07/1997	FW										<1							29	<1																							7
Solomon Islands	10/07/1997	FW										<1							47	<1																							12
Solomon Islands	23/07/1997	FW
Solomon Islands	20/08/1997	FW
Solomon Islands	22/09/1997	FW										<1							42	<1																							11
Solomon Islands	24/09/1997	FW
Solomon Islands	06/10/1997	FW										<1							36	<1																							10
Solomon Islands	22/10/1997	FW
Solomon Islands	19/11/1997	FW
Solomon Islands	08/12/1997	FW										<1							52	<1																							14
Solomon Islands	18/12/1997	FW
Solomon Islands	14/01/1998	FW
Solomon Islands	09/02/1998	FW																		<1																							6
Solomon Islands	12/02/1998	FW
Solomon Islands	18/02/1998	FW
Solomon Islands	02/03/1998	FW										<1							26	<1																							6
Solomon Islands	03/03/1998	FW										<1							26	<1																							5
Solomon Islands	06/03/1998	FW																		<1																							8
Solomon Islands	18/03/1998	FW
Solomon Islands	22/04/1998	FW
Solomon Islands	05/05/1998	FW																		<1																							8
Solomon Islands	08/05/1998	FW																		<1																							12
Solomon Islands	27/05/1998	FW
Solomon Islands	01/06/1998	FW										<10							28	<1																							8
Solomon Islands	10/06/1998	FW																		<1																							10
Solomon Islands	17/06/1998	FW
Solomon Islands	10/07/1998	FW																		1																							10
Solomon Islands	22/07/1998	FW
Solomon Islands	04/08/1998	FW																		<1																							6
Solomon Islands	07/08/1998	FW																		<1																							8
Solomon Islands	19/08/1998	FW
Solomon Islands	16/09/1998	FW
Solomon Islands	08/10/1998	FW
Solomon Islands	09/10/1998	FW																		<1																							10
Solomon Islands	21/10/1998	FW
Solomon Islands	11/11/1998	FW
Solomon Islands	25/11/1998	FW																		<1																							<1
Solomon Islands	26/11/1998	FW																		<1																							8
Solomon Islands	16/12/1998	FW																		4																							<1
Solomon Islands	20/01/1999	FW
Solomon Islands	23/02/1999	FW																		<1																							7
Solomon Islands	17/03/1999	FW																		<1																							9
Solomon Islands	01/06/1999	FW																		<1																							7
Solomon Islands	04/07/1999	FW																		<1																							11
Solomon Islands	02/10/1999	FW
Solomon Islands	03/10/1999	FW
Solomon Islands	16/11/1995	FW																	94																								32
Solomon Islands	12/12/1995	FW										<10							76	<10																							27
Solomon Islands	17/01/1996	FW										<10							80	<10																							29
Solomon Islands	19/03/1996	FW										<10							86	<10																							29
Solomon Islands	16/04/1996	FW										<10							89	<10																							29
Solomon Islands	14/05/1996	FW										<10							86	<10																							27
Solomon Islands	16/07/1996	FW										<10							91	<10																							29
Solomon Islands	31/07/1996	FW
Solomon Islands	13/08/1996	FW										<10							90	<10																							33
Solomon Islands	02/10/1996	FW
Solomon Islands	09/10/1996	FW										<10							96	<10																							28
Solomon Islands	30/10/1996	FW										<10							88	<10																							29
Solomon Islands	02/12/1996	FW										20							97	<10																							38
Solomon Islands	18/12/1996	FW										<10							88	<10																							27
Solomon Islands	12/02/1997	FW										<1							89	1																							29
Solomon Islands	11/04/1997	FW										<1							100	1																							31
Solomon Islands	15/04/1997	FW										<1							82	1																							24
Solomon Islands	10/07/1997	FW										<1							105	1																							29
Solomon Islands	22/09/1997	FW										<1							91	<1																							29
Solomon Islands	06/10/1997	FW										<1							88	1																							25
Solomon Islands	02/11/1997	FW										<10							79	<1																							21
Solomon Islands	08/12/1997	FW										<1							91	1																							29
Solomon Islands	09/02/1998	FW																		<1																							24
Solomon Islands	12/02/1998	FW
Solomon Islands	02/03/1998	FW										<1							91	1																							31
Solomon Islands	03/03/1998	FW										<1							82	<1																							26
Solomon Islands	06/03/1998	FW																		<1																							28
Solomon Islands	05/05/1998	FW																		1																							27
Solomon Islands	08/05/1998	FW																		1																							29
Solomon Islands	01/06/1998	FW										<10							93	<1																							32
Solomon Islands	10/06/1998	FW																		1																							26
Solomon Islands	10/07/1998	FW																		1																							26
Solomon Islands	04/08/1998	FW																		<1																							25
Solomon Islands	07/08/1998	FW																		<1																							27
Solomon Islands	08/10/1998	FW
Solomon Islands	09/10/1998	FW																		1																							26
Solomon Islands	21/10/1998	FW
Solomon Islands	11/11/1998	FW
Solomon Islands	25/11/1998	FW																		<1																							<1
Solomon Islands	26/11/1998	FW																		1																							27
Solomon Islands	16/12/1998	FW																		<1																							34
Solomon Islands	20/01/1999	FW
Solomon Islands	23/02/1999	FW																		1																							29
Solomon Islands	17/03/1999	FW																		1																							29
Solomon Islands	01/06/1999	FW																		1																							28
Solomon Islands	04/07/1999	FW																		<1																							28
Solomon Islands	02/10/1999	FW
Solomon Islands	03/10/1999	FW
Solomon Islands	12/02/1997	FW										<1							100	<1																							27
Solomon Islands	11/04/1997	FW										<1							128	2																							31
Solomon Islands	10/07/1997	FW										<1							105	<1																							25
Solomon Islands	22/09/1997	FW										<1							111	<1																							31
Solomon Islands	08/12/1997	FW										<1							121	<1																							29
Solomon Islands	09/02/1998	FW																		<1																							8
Solomon Islands	02/03/1998	FW										<1							62	<1																							16
Solomon Islands	03/03/1998	FW										<1							47	<1																							10
Solomon Islands	06/03/1998	FW																		<1																							25
Solomon Islands	05/05/1998	FW																		<1																							23
Solomon Islands	08/05/1998	FW																		<1																							26
Solomon Islands	01/06/1998	FW										<10							111	<1																							27
Solomon Islands	10/06/1998	FW																		<1																							27
Solomon Islands	04/08/1998	FW																		<1																							12
Solomon Islands	07/08/1998	FW																		<1																							29
Solomon Islands	09/10/1998	FW																		<1																							27
Solomon Islands	25/11/1998	FW																		<1																							<1
Solomon Islands	26/11/1998	FW																		<1																							18
Solomon Islands	16/12/1998	FW																		<1																							<1
Solomon Islands	23/02/1999	FW																		3																							13
Solomon Islands	17/03/1999	FW																		<1																							23
Solomon Islands	01/06/1999	FW																		<1																							<1
Solomon Islands	04/07/1999	FW																		<1																							29
Solomon Islands	16/11/1995	FW																	104																								39
Solomon Islands	13/12/1995	FW										<10							92	<10																							36
Solomon Islands	17/01/1996	FW										<10							102	<10																							41
Solomon Islands	19/03/1996	FW										<10							103	<10																							39
Solomon Islands	16/04/1996	FW										<10							107	<10																							35
Solomon Islands	14/05/1996	FW										<10							105	<10																							37
Solomon Islands	17/07/1996	FW										<10							114	<10																							37
Solomon Islands	13/08/1996	FW										<10							108	<10																							45
Solomon Islands	15/10/1996	FW										<10							103	<10																							36
Solomon Islands	09/11/1996	FW										<10							101	<10																							34
Solomon Islands	25/11/1998	FW														100				9																							8				<1
Solomon Islands	15/12/1998	FW																		12																							38
Solomon Islands	16/03/1999	FW																		16																							57
Solomon Islands	01/05/1999	FW																		39																							60
Solomon Islands	02/05/1999	FW																		18																							62
Solomon Islands	04/06/1999	FW																		11																							<1
Solomon Islands	25/11/1998	FW														1100				34																							49				12
Solomon Islands	15/12/1998	FW																		22																							22
Solomon Islands	16/03/1999	FW																		6																							39
Solomon Islands	01/05/1999	FW																		17																							40
Solomon Islands	02/05/1999	FW																		15																							32
Solomon Islands	04/06/1999	FW																		7																							48
PNG	12/02/2008	FW										<1		<1		20	1380		101	<1	<1								<100														36				0.3	<0.1
PNG	12/02/2008	FW										<1		<1		<10	30		188	3	2								<100														53				<0.1	<0.1
PNG	12/02/2008	FW										<1		<1		40	1920		44	<1	<1								<100														17				<0.1	<0.1
PNG	12/02/2008	FW										<1		<1		50	10000		63	<1	3								<100														19				0.2	0.3
PNG	12/02/2008	FW										<1		<1		30	7180		89	2	5								<100														28				<0.1	<0.1
PNG	12/02/2008	FW										<1		<1		50	220		105	<1	<1								<100														44				<0.1	<0.1
PNG	12/02/2008	FW										<1		<1		20	160		114	<1	<1								<100														48				4.9	<0.1
PNG	31/05/2008	FW
PNG	31/05/2008	FW
PNG	03/06/2008	FW
PNG	03/06/2008	FW
PNG	03/06/2008	FW
PNG	03/06/2008	FW
PNG	04/06/2008	FW
PNG	05/06/2008	FW
PNG	05/06/2008	FW
PNG	06/06/2008	FW
PNG	06/06/2008	FW
PNG	31/05/2008	FW																	137																								454
PNG	31/05/2008	FW
PNG	31/05/2008	FW												7			70				<50																											<5
PNG	31/05/2008	FW										11				<50				<50									5280																		<5
PNG	31/05/2008	FW																	132																								434
PNG	31/05/2008	FW
PNG	31/05/2008	FW												5			170				<50																											<5
PNG	31/05/2008	FW										<5				<50				<50									4780																		<5
PNG	31/05/2008	FW
PNG	03/06/2008	FW																	124																								438
PNG	03/06/2008	FW
PNG	03/06/2008	FW												<5							<50																											<5
PNG	03/06/2008	FW										<5				<50				<50									4680																		<5
PNG	03/06/2008	FW
PNG	03/06/2008	FW												<5							<50																											<5
PNG	03/06/2008	FW										<5				<50				<50									4390																		<5
PNG	03/06/2008	FW
PNG	03/06/2008	FW																	120																								426
PNG	03/06/2008	FW
PNG	03/06/2008	FW												<5							<50																											<5
PNG	03/06/2008	FW										<5				<50				<50									4310																		<5
PNG	03/06/2008	FW
PNG	04/06/2008	FW																	2																								<1
PNG	04/06/2008	FW
PNG	04/06/2008	FW												<1							<1																											<0.1
PNG	04/06/2008	FW										<1				<10				<1									<50																		0.1
PNG	04/06/2008	FW
PNG	04/06/2008	FW																	122																								434
PNG	04/06/2008	FW
PNG	04/06/2008	FW												<5			60				<50																											<5
PNG	04/06/2008	FW										<5				<50				<50									4640																		<5
PNG	04/06/2008	FW
PNG	05/06/2008	FW																	593																								76
PNG	05/06/2008	FW
PNG	05/06/2008	FW												<1			200				<1																											<0.1
PNG	05/06/2008	FW										<1				<10				<1									70																		<0.1
PNG	06/06/2008	FW																	375																								62
PNG	06/06/2008	FW
PNG	06/06/2008	FW												<1			60				<1																											<0.1
PNG	06/06/2008	FW										<1				<10				<1									60																		<0.1
PNG	06/06/2008	FW
PNG	05/06/2008	FW																	117																								424
PNG	05/06/2008	FW
PNG	05/06/2008	FW												21			60				<50																											<5
PNG	05/06/2008	FW
PNG	06/06/2008	FW																	436																								76
PNG	06/06/2008	FW
PNG	06/06/2008	FW												<1			110				<1																											<0.1
PNG	06/06/2008	FW										<1				<10				1									50																		0.3
PNG	06/06/2008	FW
PNG	06/06/2008	FW																	276																								33
PNG	06/06/2008	FW
PNG	06/06/2008	FW												<1			80				<1																											<0.1
PNG	06/06/2008	FW										<1				10				1									60																		0.4
PNG	06/06/2008	FW
PNG	06/06/2008	FW																	399																								52
PNG	06/06/2008	FW
PNG	06/06/2008	FW												<1			50				1																											<0.1
PNG	06/06/2008	FW										<1				<10				1									60																		<0.1
PNG	05/06/2008	FW										<5				<50				<50									4700																		<5
PNG	12/02/2008	FW										<1		<1		60	100		16	<1	<1								<100														3				0.2	<0.1
PNG	12/02/2008	FW										<1		<1		20	50		14	<1	<1								<100														3				<0.1	<0.1
PNG	12/02/2008	FW										<1		<1		<10			4	<1	<1								<100														1				1.6	<0.1
PNG	12/02/2008	FW										<1		<1		30	70		14	<1	<1								<100														3				<0.1	<0.1
PNG	12/02/2008	FW										<1		<1		90	80		8	<1	<1								<100														1				<0.1	<0.1
PNG	12/02/2008	FW										<1		<1		180	4760		69	<1	3								<100														23				<0.1	<0.1
PNG	12/02/2008	FW										<1		<1		140	6280		75	<1	2								<100														23				<0.1	<0.1
PNG	12/02/2008	FW										<1		<1		50	90		17	<1	<1								<100														4				0.2	<0.1
PNG	12/02/2008	FW										<1		<1		20	20		84	<1	<1								<100														30				<0.1	<0.1
PNG	12/02/2008	FW										<1		<1		30	100		61	<1	<1								<100														24				<0.1	<0.1
PNG	12/02/2008	FW										<1		<1		70	120		17	<1	<1								<100														4				<0.1	<0.1
PNG	12/02/2008	FW										<1		<1		20	50		14	<1	<1								<100														3				0.2	0.3
PNG	12/02/2008	FW										5		5		50	60		122	50	50								4640														434				5	5
PNG	12/02/2008	FW										<1		<1		<10	170		91	<1	<1								<100														30				<0.1	<0.1
PNG	12/02/2008	FW										5		21		50	60		117	50	50								4700														424				5	5
PNG	12/02/2008	FW										<1		<1		4960	2380		94	<1	2								1400														34				<0.1	<0.1
PNG	12/02/2008	FW										<1		<1		360	10600		98	<1	3								<100														34				<0.1	0.2
PNG	12/02/2008	FW										<1		<1		30	1550		197	<1	<1								<100														63				<0.1	<0.1
PNG	12/02/2008	FW										<1		<1		70	580		22	<1	<1								<100														4				<0.1	<0.1
PNG	12/02/2008	FW										<1		<1		60	220		56	<1	<1								<100														18				<0.1	<0.1
PNG	12/02/2008	FW										<1		<1		<10	280		162	<1	<1								<100														56				<0.1	<0.1
PNG	12/02/2008	FW										11		7		50	70		137	50	50								5280														454				5	5
PNG	12/02/2008	FW										5		5		50	50		124	50	50								4680														438				5	5
PNG	12/02/2008	FW										5		5		50	170		132	50	50								4780														434				5	5
PNG	12/02/2008	FW										5		5		50	50			50	50								4390																		5	5
PNG	12/02/2008	FW										5		5		50	50		120	50	50								4310														426				5	5
PNG	21/10/2006	FW																	80
PNG	22/10/2006	FW																	67
PNG	31/10/2007	FW										0.2		0.2		98	5100		56	1	1																						21				0.2	0.2
PNG	01/11/2007	FW										0.2		0.2		90	11000		64	1	3.8																						23				0.2	0.2
PNG	07/03/2008	FW										0.2		0.2		38	1100		71	1	1																						24				0.2	0.2
PNG	08/03/2008	FW										0.2		0.2		77	3500		58	1	1.3																						19				0.2	0.2
PNG	17/10/2008	FW										0.2		0.2		10	5800		75	1	3.4																						26				0.2	0.2
PNG	17/10/2008	FW										0.2		0.2		20	4900		75	1	2.6																						27				0.2	0.2
PNG	14/04/2009	FW										0.2		0.2		21	11000		7.2	1	4.9																						21				0.2	0.2
PNG	15/04/2009	FW										0.2		0.2		18	12000		6.3	1	5.5																						23				0.2	0.2
PNG	16/04/2009	FW										0.2		0.2		61	3600		8.7	1	1.2																						19				0.2	0.2
PNG	16/04/2009	FW										0.2		0.2		70	5600		10	1	2.4																						19				0.2	0.2
PNG	06/10/2009	FW										0.2		0.2					6.9	1	1																						18				0.2	0.2
PNG	06/10/2009	FW										0.2		0.2					7.7	1	1																						15				0.2	0.2
PNG	05/04/2010	FW										0.2		0.2					69	1	3.6																						20				0.2	0.2
PNG	05/04/2010	FW										0.2		0.2					79	1	1																						30				0.2	0.2
PNG	05/04/2010	FW										0.2		0.2					77	1	1																						27				0.2	0.2
PNG	06/04/2010	FW										0.2		0.2					68	1	1																						22				0.2	0.2
PNG	06/04/2010	FW										0.2		0.2					66	1	1.2																						20				0.2	0.2
PNG	07/04/2010	FW										0.2		0.2					69	1	1																						21				0.2	0.2
PNG	28/07/2010	FW										0.2		0.2					60	1	1.6																						20				0.2	0.2
PNG	28/07/2010	FW										0.2		0.2					58	1	3.2																						17				0.2	0.2
PNG	29/07/2010	FW										0.2		0.2					59	1	2.4																						15				0.2	0.2
PNG	29/07/2010	FW										0.2		0.2					51	1	4.9																						19				0.2	0.2
PNG	11/11/2010	FW										0.2		0.2					62	1	1.2																						20				0.2	0.2
PNG	11/11/2010	FW										0.2		0.2					66	1	1.1																						23				0.2	0.2
PNG	13/03/2011	FW										0.2		0.2					73	1	1.7																						21				0.2	0.2
PNG	14/03/2011	FW										0.2		0.2					72	1	2.7																						25				0.2	0.2
PNG	14/03/2011	FW										0.2		0.2					75	1	1																						22				0.2	0.2
PNG	14/03/2011	FW										0.2		0.2					78	1	1.3																						25				0.2	0.2
PNG	15/03/2011	FW										0.2		0.2					72	1	9.4																						21				0.2	0.2
PNG	16/05/2011	FW										0.2		0.2					57	1	1.4																						13				0.2	0.2
PNG	24/11/2011	FW										0.2		0.2					53	1	2.2																						16				0.2	0.2
PNG	25/11/2011	FW										0.2		0.2					62	1	1.1																						18				0.2	0.2
PNG	25/11/2011	FW										0.2		0.2					63	1.3	25																						17				0.2	0.4
PNG	26/11/2011	FW										0.2		0.2					64	1	4.7																						18				0.2	0.2
PNG	26/11/2011	FW										0.2		0.2					62	1.5	20																						18				0.2	0.3
PNG	27/11/2011	FW										0.2		0.2					68	1	1.8																						21				0.2	0.2
PNG	08/03/2012	FW										0.2		0.2					73	1	1.9																						20				0.2	0.2
PNG	09/03/2012	FW										0.2		0.2					60	1	1.5																						17				0.2	0.2
PNG	09/03/2012	FW										0.2		0.2					65	1	1.1																						18				0.2	0.2
PNG	10/03/2012	FW										0.2		0.2					69	1	2.2																						16				0.2	0.2
PNG	31/07/2012	FW										0.2		0.2					70	1	1																						26				0.2	0.2
PNG	06/09/2012	FW										0.2		0.2						1	1.6																						25				0.2	0.2
PNG	06/09/2012	FW										0.2		0.2						1	3.9																						19				0.2	0.2
PNG	14/12/2012	FW										0.2		0.2					55	1	1.6																						41				0.2	0.2
PNG	14/12/2012	FW										0.2		0.2						1	2.7																						31				0.2	0.2
PNG	03/04/2013	FW									5	0.2		1					23.7	1	25																										0.2	1.1
PNG	04/05/2013	FW									5	0.2		0.2					29	1	1																										0.2	0.2
PNG	05/10/2013	FW									5	0.2		0.2					25	1	4.6																										0.2	0.2
PNG	10/11/2013	FW									5	0.2		0.2					26	1	15																										0.2	0.2
PNG	02/02/2014	FW									5	0.2		0.2					66	1.4	18																										0.2	0.39
PNG	19/04/2014	FW									5	0.2		0.2					80	1	1																										0.2	0.2
PNG	25/07/2014	FW									5	0.2		0.2						1	1.1																										0.2	0.2
PNG	24/11/2014	FW									5	0.2		0.2					73	1.1	15																										0.2	0.2
PNG	24/11/2014	FW									5	0.2		0.2					78	1.1	15																										0.2	0.2
PNG	25/11/2014	FW									5	0.2		0.2					78	1.2	26																										0.2	0.5
PNG	25/11/2014	FW									5	0.2		0.2					77	1.1	29																										0.2	0.57
PNG	05/05/2005	FW										0.2		0.2		45	2200		49	1	2.1																						13				0.2	0.2
PNG	07/06/2005	FW										0.4		2.4		24	352		49	0.2	0.2																						16.35				0.1	0.1
PNG	06/07/2005	FW										0.3		0.5		18	394		48	0.2	1																						16				0.1	0.1
PNG	05/08/2005	FW										0.2		0.3		31	1160		58	0.7	1.4																						15.7				0.1	0.1
PNG	01/09/2005	FW										0.2		0.2		265	5830		46	0.4	1.7																						14.9				0.6	2.5
PNG	01/10/2005	FW										0.2		0.2		110	12000		42	0.2	5.2																						12				0.1	0.8
PNG	08/01/2006	FW										0.8		0.8		1	159		95	0.3	76.3																						14.1				1.1	1.3
PNG	04/02/2006	FW										0.2		0.2		101			95	3.8	5.4																						9.3				0.1	0.1
PNG	02/03/2006	FW										0.2		0.6		50			44	1	7.5																						6.1				0.1	0.2
PNG	06/04/2006	FW										0.4		0.4		9			39	1.4	3.1																						8.76				0.1	0.1
PNG	06/05/2006	FW										0.2		0.2					92	1	3.3																						11				0.2	0.2
PNG	04/06/2006	FW										0.2		0.2		8	310		80	0.2	0.2																						15.11				0.1	0.1
PNG	01/07/2006	FW										0.4		1.3					49	0.3	1.2																						34.45				0.1	0.1
PNG	27/08/2006	FW										0.2		0.2					50	1	1.8																						14				0.2	0.2
PNG	28/09/2006	FW										0.2		0.2					42	1	3.4																						12				0.2	0.2
PNG	31/10/2006	FW										0.2		0.2					46	1	1																						12				0.2	0.2
PNG	13/02/2007	FW										0.2		0.2					67	1	1.9																						14				0.2	0.2
PNG	20/03/2007	FW										0.2		0.2		58	3500		34	1	2.1																						3.6				0.2	0.2
PNG	23/04/2007	FW										0.2		0.2		45	1400		39	1	1.3																						13				0.2	0.2
PNG	13/05/2007	FW										0.2		0.2		70	110		173	1	1.9																						18				0.2	0.2
PNG	12/06/2007	FW										0.33		0.2		20	550		172	1	1																						15				0.2	0.2
PNG	30/06/2007	FW										0.2		0.2		16	200		169	1	1																						16				0.2	0.2
PNG	06/08/2007	FW										0.2		0.2		39	2970		180	1	2.5																						9.7				0.2	0.2
PNG	11/09/2007	FW										0.2		0.2		34	4800		168	1	3.4																						11				0.2	0.2
PNG	08/10/2007	FW										0.2		0.2		29	2900		42	1	1.6																						13				0.2	0.2
PNG	08/01/2008	FW										0.2		0.2		42	3800		146	1	3.7																						13				0.2	0.2
PNG	07/03/2008	FW										0.2		0.2		18	820		40	1	1																						14				0.2	0.2
PNG	05/05/2008	FW										0.2		0.2		17	7500		44	1	4.1																						11				0.2	0.2
PNG	06/06/2008	FW										0.2		0.2		5	130		40	1	1																						14				0.2	0.2
PNG	11/07/2008	FW										0.2		0.2		21	630		42	1	1																						12				0.2	0.2
PNG	04/08/2008	FW										0.2		0.2		64	6200		35	1	3.4																						9.4				0.2	0.2
PNG	09/09/2008	FW										0.2		0.2		69	590		39	1	1																						12				0.2	0.2
PNG	12/11/2008	FW										0.2		0.2		21	4400		37	1	2.1																						9.7				0.2	0.2
PNG	08/12/2008	FW										0.2		0.2		72	14000		32	1	4.1																						11				0.2	0.2
PNG	08/01/2009	FW										0.2		0.2		26	7100		43	1	2.2																						13				0.2	0.2
PNG	21/02/2009	FW										0.2		0.22		32			58	1	15																						17				0.2	0.49
PNG	10/03/2009	FW										0.2		0.2		44			65	1	19																						19				0.2	0.35
PNG	07/04/2009	FW										0.2		0.2		40	49000		68	1	8.4																						23				0.2	0.2
PNG	10/05/2009	FW										0.2		0.26		25	79000		60	1	16																						18				0.2	0.2
PNG	05/06/2009	FW										0.2		0.2		25	11000		61	1	3.8																						19				0.2	0.2
PNG	18/07/2009	FW										0.2		0.2		35	69000		51	1	18																						19				0.2	0.2
PNG	07/08/2009	FW										0.2		0.39					47	1	42																						20				0.2	0.54
PNG	07/09/2009	FW										0.2		0.2					59	1	3.4																						19				0.2	0.2
PNG	07/10/2009	FW										0.2		0.2					59	1	2.4																						17				0.2	0.2
PNG	06/11/2009	FW										0.2		0.2					63	1	1																						19				0.2	0.2
PNG	22/12/2009	FW										0.2		0.62					53	1	2.2																						15				0.2	0.2
PNG	11/01/2010	FW										0.2		0.2					57	1	3.6																						17				0.2	0.2
PNG	12/02/2010	FW										0.2		0.2					47	1	7.2																						14				0.2	0.22
PNG	10/03/2010	FW										0.2		0.2					137	1	1.9																						16				0.2	0.2
PNG	10/04/2010	FW										0.2		0.2					52	1	4.8																						14				0.2	0.2
PNG	16/05/2010	FW										0.2		0.2					46	1	4.9																						15				0.2	0.2
PNG	13/06/2010	FW										0.2		0.2					55	1	1																						16				0.2	0.2
PNG	21/07/2010	FW										0.2		0.2					66	1	1																						20				0.2	0.2
PNG	24/08/2010	FW										0.2		0.2					48	1	1																						16				0.2	0.2
PNG	24/09/2010	FW										0.2		0.58					59	1	1.2																						18				0.2	0.2
PNG	08/10/2010	FW										0.2		0.2					49	1	1.3																						16				0.2	0.2
PNG	06/11/2010	FW										0.2		0.2					60	1	1																						18				0.2	0.2
PNG	05/12/2010	FW										0.2		0.2					51	1	3.3																						15				0.2	0.2
PNG	09/01/2011	FW										0.2		0.2					55	1	3.4																						15				0.2	0.2
PNG	15/02/2011	FW										0.2		0.2					54	1	4.4																						17				0.2	0.2
PNG	11/03/2011	FW										0.2		0.2					60	1	1.1																						15				0.2	0.2
PNG	14/04/2011	FW										0.2		0.4					45	1	5.1																						15				0.2	0.2
PNG	07/05/2011	FW										0.2		0.2					74	1	1																						23				0.2	0.2
PNG	08/06/2011	FW										0.2		0.2					57	1	1																						18				0.2	0.2
PNG	16/07/2011	FW										0.2		0.2					49	1	1																						19				0.2	0.2
PNG	09/01/2012	FW										0.2		0.2					51	1	8.6																						14				0.2	0.2
PNG	24/02/2012	FW										0.2		0.2					52	1	1.1																						17				0.2	0.2
PNG	07/03/2012	FW										0.2		0.2					61	1	1																						14				0.2	0.2
PNG	11/04/2012	FW										0.2		0.2					69	1	1.4																						11				0.2	0.2
PNG	01/07/2012	FW										0.2		0.2					69	1	1																						17				0.2	0.2
PNG	01/09/2012	FW										0.2		1.2					69	1	58																						19				0.2	2.6
PNG	12/10/2012	FW										0.2		0.2					69	1	1.7																						14				0.2	0.2
PNG	01/11/2012	FW										2		0.48					4	1	1																						13				0.2	0.2
PNG	01/12/2012	FW										0.2		0.2					4	1	1																						17				0.2	0.2
PNG	17/01/2013	FW										0.2		0.2					51	1	2.5																						14				0.2	0.2
PNG	05/02/2013	FW										0.2		0.2					77	1	4																						17				0.2	0.2
PNG	14/03/2013	FW									5	0.2		0.24					6	1	28																						24				0.2	0.2
PNG	22/04/2013	FW									5	0.2		0.2					51	1	9																						29				0.2	0.2
PNG	17/05/2013	FW									5	0.2		0.2					57	1	4.4																						20				0.2	0.2
PNG	09/06/2013	FW									5	0.2		0.2					56	1	6.7																										0.2	0.2
PNG	08/07/2013	FW									5	0.2		0.2					46	1	8.5																										0.2	0.2
PNG	06/08/2013	FW									5	0.2		0.2					65	1	2.1																										0.2	0.2
PNG	06/09/2013	FW									5	0.2		0.2					128	1	2.5																										0.2	0.2
PNG	06/10/2013	FW									5	0.2		0.2					149	1	3.3																										0.2	0.2
PNG	05/11/2013	FW									5	0.2		0.21					116	1	28																										0.2	0.2
PNG	05/12/2013	FW									5	0.2		0.2					177	1	3.5																										0.2	0.2
PNG	07/01/2014	FW										0.2		0.2					50	1	3.5																										0.2	0.2
PNG	07/02/2014	FW									5	0.2		0.2					65	1	1																										0.2	0.2
PNG	06/03/2014	FW									5	0.2		0.2					66	1	1																										0.2	0.2
PNG	06/04/2014	FW									5	0.2		0.2					65	1	4.4																										0.2	0.2
PNG	10/05/2014	FW									5	0.2		0.2					65	1	1																										0.2	0.2
PNG	06/06/2014	FW									5	0.2		0.2					47	1	3.7																										0.2	0.2
PNG	06/07/2014	FW									5	0.2		0.2					85	1	1																										0.2	0.2
PNG	10/08/2014	FW									5	0.2		0.2					79	1	1.5																										0.2	0.2
PNG	06/09/2014	FW									5	0.2		0.2					79	1	4.1																										0.2	0.2
PNG	12/10/2014	FW									5	0.2		0.2					53	1	1																										0.2	0.2
PNG	09/11/2014	FW									5	0.2		0.2					46	1	2.1																										0.2	0.2
PNG	11/12/2014	FW									5	0.05		0.05					46	0.51	11																										0.05	0.19
PNG	23/10/1993	FW										0.2		1.3					19	0.2	3.6																						18				0.1	0.1
PNG	23/01/1995	FW										0.2							44	0.2																							18				0.1
PNG	13/02/1995	FW										1.2							61	0.2																							32				0.5
PNG	01/03/1995	FW																	61	0.4																							22				0.1
PNG	12/04/1995	FW																	37	0.4																							14				0.1
PNG	02/05/1995	FW										0.4							113	0.2																							37				0.1
PNG	01/06/1995	FW										0.2							74	0.2																							45				0.1
PNG	01/07/1995	FW										0.2							94	0.2																							38				0.1
PNG	16/08/1995	FW										0.4							55	0.2																							31				0.1
PNG	03/09/1995	FW										0.2							48	1																							33				0.1
PNG	29/10/1995	FW										0.2		1.5					88	0.7	52																						29				0.1	0.5
PNG	29/10/1995	FW										0.3		1.2					80	0.6	44																						29				0.1	0.3
PNG	29/10/1995	FW																	84																								29
PNG	29/10/1995	FW																	81																								29
PNG	29/10/1995	FW																	83																								27
PNG	29/10/1995	FW																	84																								27
PNG	29/10/1995	FW																	83																								28
PNG	29/10/1995	FW																	82																								29
PNG	29/10/1995	FW																	83																								29
PNG	29/10/1995	FW																	83																								27
PNG	29/10/1995	FW																	83																								26
PNG	29/10/1995	FW																	83																								28
PNG	15/05/1996	FW										0.2		3.1					48	0.4	44																						36				0.1	6.1
PNG	18/06/1997	FW										0.2		0.2					74	0.5	0.5																						29.7				0.2	0.2
PNG	18/06/1997	FW										0.2		0.2					76	0.6	1.1																						30				0.2	0.2
PNG	01/07/1997	FW										0.2		0.2					69	0.8	1.1																						27				0.2	0.2
PNG	19/10/1997	FW										0.2		0.6					112	0.3	2.9																						36				0.1	0.1
PNG	01/11/1997	FW										0.2		0.2					99	1	2.1																						37				0.1	0.1
PNG	06/11/1997	FW										0.2		0.2					101	0.8	0.9																						38				0.1	0.1
PNG	15/11/1997	FW										0.2		0.8					89	0.5	4.7																						34				0.1	0.6
PNG	15/11/1997	FW										0.2		0.9					87	0.5	3.7																						33				0.1	0.3
PNG	16/11/1997	FW										0.2		0.2					83	0.5	0.7																						29				0.1	0.4
PNG	16/11/1997	FW										0.2		23					87	0.8	1.7																						32				0.1	0.3
PNG	16/11/1997	FW										0.2		0.2					80	0.5	0.8																						30				0.1	0.3
PNG	17/11/1997	FW										0.2		14					83	0.6	140																						39				0.3	0.4
PNG	17/11/1997	FW										0.2		20					89	0.5	81																						40				0.3	0.3
PNG	06/12/1997	FW										0.2		0.4					67	0.2	2																						35				0.1	0.1
PNG	16/12/1997	FW										0.7							74	1.1																							32				0.5
PNG	16/12/1997	FW										1							78	0.6																							36				0.1
PNG	05/03/1998	FW										0.5		2.7					83	1.9	52																						12				0.5	4.5
PNG	23/03/1998	FW										1.2		4					70	100	180																										0.1	0.4
PNG	23/03/1998	FW										0.3		1.8					70	14	82																										1.4	1.7
PNG	29/03/1998	FW										0.2		0.3					70	0.9	6																						19				0.6	1.1
PNG	30/03/1998	FW										0.3		4.7					70	7	120																						22				0.4	4.3
PNG	31/03/1998	FW										0.2		1.7					67	5	37																						19				0.2	2.6
PNG	01/04/1998	FW										0.2		0.2					70	3.5	9																						22				0.1	1.7
PNG	02/04/1998	FW										0.5		3.5					72	2.4	52																						23				0.1	3.9
PNG	22/04/1998	FW										0.2		0.2					62	2.2	15																						21				0.1	1.7
PNG	22/04/1998	FW										0.2		0.8					71	2.1	12																						19				0.1	1.6
PNG	11/05/1998	FW										0.2		0.2					65	0.5	1																						17				0.1	12
PNG	19/05/1998	FW																	57
PNG	19/05/1998	FW										0.2		5.5					60	0.3	0.4																						16				0.1	0.1
PNG	20/05/1998	FW										0.2		7					73	0.7	2.5																						13				0.1	0.9
PNG	20/05/1998	FW										0.2		7.2					64	0.4	0.6																						14				0.1	0.3
PNG	20/05/1998	FW										0.2		6.9					51	0.4	0.9																						11				0.1	0.5
PNG	21/05/1998	FW										0.2		8.2					56	0.4	2.3																						11				0.1	1
PNG	21/05/1998	FW																	55
PNG	22/05/1998	FW										0.2		8.4					58	0.5	1																						13				0.1	0.3
PNG	22/05/1998	FW										0.2		7.9					53	0.3	1																						14				0.1	0.5
PNG	23/05/1998	FW										0.2		13					84	1.2	74																						2.4				0.1	3.7
PNG	23/05/1998	FW										0.2		9.2					60	0.6	1																						16				0.1	0.3
PNG	26/05/1998	FW										0.2		5.5					69	0.2	1																						29				0.1	0.2
PNG	03/06/1998	FW										0.2		0.2					67	1.1	47																						15.7				0.1	0.2
PNG	03/06/1998	FW										0.2		0.2					69	1.1	44																						15.5				0.1	0.1
PNG	07/06/1998	FW										0.2		0.2					49	0.6	23																						17				0.1	0.1
PNG	07/06/1998	FW										0.2		0.2					49	0.6	21																						18				0.1	0.1
PNG	07/06/1998	FW										0.2		0.2					54	0.6	24																						17				0.1	0.1
PNG	14/07/1998	FW										1.3		1.4					85	0.2	0.3																						12				0.4	0.4
PNG	15/07/1998	FW										0.8		0.9					77	0.2	0.3																						12				0.6	0.9
PNG	15/07/1998	FW										0.8		1.1					79	0.3	0.3																						12				0.2	0.3
PNG	16/07/1998	FW										0.8		1.2					70	0.3	25																						11				1.7	1.8
PNG	16/07/1998	FW										0.2		1.3					57	0.2	7																						7.6				0.2	0.5
PNG	17/07/1998	FW										0.2		0.9					63	0.2	2																						9.6				0.3	0.4
PNG	10/08/1998	FW										0.2		0.2					61	0.3	2.2																						26.91				0.1	0.1
PNG	11/08/1998	FW										0.2		0.2					78	0.4	1.7																						27.51				0.1	0.1
PNG	11/08/1998	FW										0.2		0.5					76	0.6	7																						28.21				0.1	0.1
PNG	12/08/1998	FW										0.2		0.2					79	0.2	0.5																						29.31				0.1	0.2
PNG	13/08/1998	FW										0.2		0.8					76	0.2	0.5																						29.91				0.1	0.1
PNG	14/08/1998	FW										0.2		0.3					76	0.2	0.3																						30.61				0.1	0.1
PNG	16/08/1998	FW										0.2		6.1					73	0.4	1.9																						30.61				0.1	0.1
PNG	11/09/1998	FW										0.5		3.2					66	0.2	0.6																						12.33				0.3	0.4
PNG	17/09/1998	FW										0.2		2.7					64	0.3	0.8																						11.48				0.1	0.3
PNG	18/09/1998	FW										0.2		2.2					60	0.2	0.5																						0.01072				0.1	0.3
PNG	18/09/1998	FW										0.2		2					60	0.2	0.4																						0.01039				0.1	0.4
PNG	19/09/1998	FW										0.2		1.9					67	0.2	0.4																						0.01146				0.1	0.2
PNG	08/10/1998	FW										0.3		0.4					86	4.9	43																						37.53				0.1	0.2
PNG	08/10/1998	FW										0.2		0.2					67	0.4	0.8																						30.83				0.1	0.3
PNG	05/11/1998	FW										0.3		1.1					73	0.4	2.2																						25				0.7	0.2
PNG	06/11/1998	FW										0.2		0.2					62	0.3	3.3																						29				0.3	0.9
PNG	06/11/1998	FW										0.6		1					65	0.7	8.4																						26				0.3	0.6
PNG	07/11/1998	FW										0.2		0.2					64	0.4	2.7																						28				0.4	0.7
PNG	02/12/1998	FW										0.3		0.3					53	0.3	2.2																										0.1	0.2
PNG	01/01/1999	FW										1		1					52	2	6																						26				1	1
PNG	15/01/1999	FW										0.2		0.6					180	0.2	2.9																						28.88				0.1	0.5
PNG	05/02/1999	FW										0.2		0.4					120	0.8	7																						22.4				0.2	0.2
PNG	06/02/1999	FW										0.9		1					120	1.5	5.2																						22.4				0.1	0.3
PNG	07/02/1999	FW										0.2		0.5					124	1.4	11																						21.4				0.1	0.3
PNG	08/02/1999	FW										0.5		1					124	1.3	11																						0.0217				0.1	2.6
PNG	05/03/1999	FW										0.2		0.4					120	0.8	7																						22.4				0.2	0.2
PNG	05/03/1999	FW										0.2		1.1					128	1.8	27																						25				0.1	0.1
PNG	06/03/1999	FW										0.2		0.5					126	0.9	7																						23.6				0.1	0.1
PNG	06/03/1999	FW										0.2		0.9					128	0.7	8																						20.8				0.1	0.1
PNG	07/03/1999	FW										0.2		1.4					138	0.9	10																						21.5				0.1	0.1
PNG	07/03/1999	FW										0.2		0.7					122	0.9	4																						21.6				0.1	0.1
PNG	08/03/1999	FW										0.2		0.7					129	0.8	7																						23.4				0.1	0.1
PNG	08/03/1999	FW										0.2		0.4					124	0.7	3																						23.1				0.1	0.1
PNG	09/03/1999	FW										0.2		0.2					131	0.5	2																						23.3				0.1	0.1
PNG	09/03/1999	FW										0.2		0.2					132	0.6	2																						23.4				0.1	0.1
PNG	10/03/1999	FW										0.2		2.2					129	0.9	17																						21.2				0.1	0.1
PNG	05/04/1999	FW										0.2		2.8					67	0.7	21																						24				0.1	0.3
PNG	05/04/1999	FW										0.3		2					66	0.6	11																						26				0.1	0.3
PNG	06/04/1999	FW										0.2		2.1					65	0.8	10																						25				0.1	0.3
PNG	07/04/1999	FW										0.2		0.9					70	0.9	6																						25				0.1	0.1
PNG	07/04/1999	FW										0.4		1.6					68	0.6	7																						25				0.1	1.2
PNG	08/04/1999	FW										0.2		2.1					65	0.6	5																						24				0.1	0.2
PNG	17/04/1999	FW										0.2		1.5					150	1.1	39																						27.9333				0.1	0.1
PNG	03/05/1999	FW										0.2		1			1300		68	1	2																						28				0.1	0.1
PNG	04/05/1999	FW										0.2		1			14000		60	1	13																						21				0.1	0.1
PNG	04/05/1999	FW										0.2		1			37000		81	1	34																						34				0.1	0.1
PNG	05/05/1999	FW										0.2		1			25000		61	1	20																						21				0.1	0.1
PNG	05/05/1999	FW										0.2		1					78	1	75																						24				0.1	0.1
PNG	06/05/1999	FW										0.2		1			12000		62	1	10																						23				0.1	0.1
PNG	03/06/1999	FW																	66
PNG	06/08/1999	FW																	94
PNG	07/09/1999	FW										1		1					60	2	30																										1	1
PNG	01/10/1999	FW										0.2		0.2					76	0.5	8																						24				0.2	0.3
PNG	02/10/1999	FW										0.2		0.2					69	0.3	5																						25				0.3	0.3
PNG	07/11/1999	FW										1		1					67	2	4																										1	1
PNG	16/11/1999	FW										0.2		0.8					66	0.5	1																						24				0.1	0.1
PNG	06/12/1999	FW										1		1					49	2	2																										1	1
PNG	07/01/2000	FW										1		1		22	270		88	1	1																						28				1	1
PNG	06/02/2000	FW										1		1		140	62000		89	1	36																						32				1	1
PNG	07/03/2000	FW										1		1		120	63000		76	1	20																						24				1	1
PNG	06/04/2000	FW										1		1		13	290		102	1	1																						34.7				1	1
PNG	06/06/2000	FW										0.3		0.6		42	931		74	0.3	1																						37.9				0.1	0.1
PNG	06/07/2000	FW										0.6		0.6		155	2915		53	0.9	21																						40.7				0.3	0.5
PNG	06/08/2000	FW										0.2		0.7		799	5290		64	0.2	2																						25.2				0.1	0.1
PNG	05/09/2000	FW										0.2		0.2		40	132		105	0.2	0.4																						39				0.1	0.1
PNG	06/10/2000	FW										0.2		0.6		25	42000		60	0.7	26																						16				0.1	0.1
PNG	06/11/2000	FW										0.2		0.5		100	13000		55	0.7	4																						21				0.1	0.1
PNG	06/12/2000	FW										0.2		0.2		69	8100		72	2	5																						34				0.1	0.1
PNG	08/01/2001	FW										0.2		0.2		11	5100		99	2.2	4																						21				0.1	0.1
PNG	06/02/2001	FW										0.2		0.2		350	26000		61	2.6	14																						18				0.1	0.1
PNG	05/04/2001	FW										0.2		0.2		91	14000		53	1	5																						20				0.2	0.2
PNG	05/05/2001	FW										0.2		0.2		180	37000		61	1	19																						20				0.2	0.2
PNG	05/06/2001	FW										0.2		0.2		7	1400		69	1	1																						24				0.2	0.2
PNG	05/07/2001	FW										0.2		0.2		19	170		77	0.7	0.4																						33				0.2	0.2
PNG	06/08/2001	FW										0.2		0.2		220	5300		69	1	3																						22				0.2	0.2
PNG	05/09/2001	FW										0.2		0.2		310	13000		71	0.2	7																						17				0.2	0.2
PNG	06/10/2001	FW										2.2		5.5					46	0.4	6																						20				0.1	0.3
PNG	04/11/2001	FW										0.2		0.2		110	7500		69	1	5																						23				0.2	0.2
PNG	12/12/2001	FW										0.2		0.2		130	3800		60	1	2																						25				0.2	0.2
PNG	07/01/2002	FW										0.2		0.2		45	13000		62	1	5																						20				0.2	0.2
PNG	04/02/2002	FW										0.2		0.2					69	1	2																						25				0.2	0.2
PNG	05/03/2002	FW										0.2		0.2		31	4500		91	1	2																						29				0.2	0.2
PNG	07/04/2002	FW										0.2		0.2		270	6200		71	1	3																						23				0.2	0.2
PNG	07/05/2002	FW										0.2		0.2		72	7300		78	1	5																						22				0.2	0.2
PNG	08/06/2002	FW										0.2		0.3		13	89000		85	1	72																						19				0.2	0.3
PNG	12/08/2002	FW										0.2		0.2		21	16000		102	1	10																						22				0.2	0.2
PNG	04/09/2002	FW										0.2		0.2		20	120		83	1	1																						31				0.2	0.2
PNG	05/10/2002	FW										0.2		1		1030	2640		63	0.5	2																						25.9				0.2	0.4
PNG	11/11/2002	FW										0.9		1		55	9850		64	0.5	3																						32.6				0.1	0.9
PNG	02/12/2002	FW										0.2		15.5		18	99		69	3	5																						27.7				0.1	18
PNG	05/01/2003	FW										0.2		0.5		520	10000		59	1	10																						27				0.2	0.2
PNG	03/02/2003	FW																	79
PNG	03/03/2003	FW										0.2		0.6		47.6	27900		50	1.6	31																						17.4				0.1	2.4
PNG	05/04/2003	FW										0.2		1.7		71.9	90900		54	0.9	67																						18.3				0.1	3.9
PNG	07/05/2003	FW										0.3		2.2		91.4	220		74	0.2	12																						24.7				0.1	0.6
PNG	12/06/2003	FW										0.2		0.3		13.6	35		78	0.3	1																						35.2				0.1	1.5
PNG	08/07/2003	FW										0.2		0.2		15	2500			1	1																						27				0.2	0.2
PNG	14/08/2003	FW										0.2		3.9		1100	25950		60	1	29																						20.4				0.2	2
PNG	06/09/2003	FW										0.5		0.2		73	12300		62	0.2	0.2																						2.22				0.1	0.2
PNG	02/10/2003	FW										0.2		1.6		118	30400		73	0.4	11																						12.25				0.1	0.6
PNG	02/11/2003	FW										0.4		0.6		89	14300		68	0.2	7																						23.3				0.1	0.1
PNG	12/12/2003	FW										0.2		0.2		37	420		59	1	1																						23				0.2	0.2
PNG	06/01/2004	FW										0.2		0.4		48	2830		70	0.2	10																						26.1				0.1	0.5
PNG	06/02/2004	FW										0.2		1.9		20	8420		73	0.5	2																						21.5				0.1	1
PNG	06/03/2004	FW										0.2		0.7		38	252		68	0.5	4																						20.85				0.1	0.1
PNG	03/04/2004	FW										0.2		0.2		30	340		75	0.2	0.2																						28.6				0.1	0.2
PNG	06/05/2004	FW										0.2		16.9		42	3630		63	0.3	3																						22.1				0.1	0.1
PNG	10/06/2004	FW										0.5		0.6		157	18800		81	0.6	24																						20.8				0.1	0.8
PNG	12/07/2004	FW										0.3		1.6		651	8828		61	0.6	3																						15.4				0.1	1.6
PNG	01/08/2004	FW										0.2		0.2		35	20000		69	1	23																						23				0.2	0.2
PNG	06/09/2004	FW										0.6		1.2		22	5640		85	0.2	1																						30.15				0.1	0.1
PNG	11/10/2004	FW										0.2		0.2		40	1830		74	0.7	3																						47.7				0.1	0.4
PNG	06/11/2004	FW										0.2		0.5		15	23400		62	0.4	38																						25				0.1	0.3
PNG	08/12/2004	FW										0.2		0.2		49	530		70	1	3																						27				0.2	0.2
PNG	11/01/2005	FW										0.2		0.2		17	2400		65	1	2																						29.7				0.2	0.2
PNG	04/02/2005	FW										0.2		0.2		53	8100		56	1	10																						23				0.2	0.2
PNG	05/03/2005	FW										0.2		0.3		72	12000		39	1	8																						18				0.2	0.2
PNG	05/04/2005	FW										0.2		0.4		210			55	1	69																						16				0.2	0.5
PNG	05/05/2005	FW										0.2		0.2		33	38000		87	1	16																						22				0.2	0.2
PNG	06/06/2005	FW										0.9		1.6		29.9	2300		72	0.2	1																						32				0.1	0.1
PNG	06/07/2005	FW										0.2		3.4		402	13100		79	0.2	4																						28.3				0.1	0.1
PNG	05/08/2005	FW										0.5		1.6		27.6	4330		85	0.8	3																						29.3				0.1	0.1
PNG	01/09/2005	FW										0.2		0.2		121	15700		68	0.7	4																						28.5				0.4	1.1
PNG	01/10/2005	FW										0.3		1.4		340	36000		69	0.2	35																						23				0.1	0.6
PNG	08/01/2006	FW										1.5		2.4		10.6	28000		86	2.3	122																						34				0.8	1.7
PNG	04/02/2006	FW										0.2		0.2		13.8			85	0.2	0.4																						29				0.1	0.1
PNG	02/03/2006	FW										0.3		0.5		67.8			67	0.9	5																						18.3				0.1	0.2
PNG	06/04/2006	FW										0.2		0.8		28.6			82	1.1	3																						20.37				0.1	0.1
PNG	06/05/2006	FW										0.2		0.2					74	1	9																						20				0.2	0.2
PNG	04/06/2006	FW										0.2		0.2		22.1	848		107	0.2	0.2																						32.29				0.1	0.1
PNG	01/07/2006	FW										1.2		1.8					75	0.6	3																						13.95				0.1	0.9
PNG	29/07/2006	FW										0.2		0.2					74	1	1																						25				0.2	0.2
PNG	30/07/2006	FW										0.2		0.2					78	1	1																						25				0.2	0.2
PNG	26/08/2006	FW										0.2		0.3					61	1	11																						22				0.2	0.2
PNG	27/09/2006	FW										0.2		0.2					64	1	10																						19				0.2	0.2
PNG	31/10/2006	FW										0.2		0.2					102	1	1.9																						31				0.2	0.2
PNG	31/10/2006	FW										0.2		0.2					68	1	8																						20				0.2	0.2
PNG	13/02/2007	FW										0.2		0.2					84	1	4																						24				0.2	0.2
PNG	13/02/2007	FW										0.2		0.2					117	1	1																						52				0.2	0.2
PNG	20/03/2007	FW										0.2		0.2		230	26000		51	1	17																						2.5				0.2	0.2
PNG	23/04/2007	FW										0.2		0.2		49	8600		54	1	7																						25				0.2	0.2
PNG	13/05/2007	FW										0.2		0.2		64	72		303	1	2																						34				0.2	0.2
PNG	12/06/2007	FW										0.2		0.2		28	4100		267	1	4																						32				0.2	0.2
PNG	30/06/2007	FW										0.2		0.2		35	3500		272	1	3																						28				0.2	0.2
PNG	06/08/2007	FW										0.2		0.2		94	17100		255	1	16																						17				0.2	0.2
PNG	11/09/2007	FW										0.2		0.2		79	22000		271	1	18																						18				0.2	0.2
PNG	08/10/2007	FW										0.2		0.2		41	6000		67	1	5																						25				0.2	0.2
PNG	08/01/2008	FW										0.2		0.2		47	6200		169	1	9																						24				0.2	0.2
PNG	07/03/2008	FW										0.2		0.2		16	2500		61	1	2																						27				0.2	0.2
PNG	05/05/2008	FW										0.2		0.2		17	11000		60	1	6																						23				0.2	0.2
PNG	06/06/2008	FW										0.2		0.2		13	1600		65	1	1																						29				0.2	0.2
PNG	11/07/2008	FW										0.2		0.2		24	670		67	1	1																						27				0.2	0.2
PNG	04/08/2008	FW										0.2		0.2		210	11000		54	1	8																						20				0.2	0.2
PNG	09/09/2008	FW										0.2		0.2		130	4800		56	1	2																						24				0.2	0.2
PNG	12/11/2008	FW										0.2		0.2		100	50000		55	1	33																						20				0.2	0.3
PNG	08/12/2008	FW										0.2		0.2		20	34000		57	1	19																						24				0.2	0.2
PNG	08/01/2009	FW										0.2		0.2		69	14000		63	1	8																						25				0.2	0.2
PNG	21/02/2009	FW										0.2		0.2		75	24000		60	1	9																						22				0.2	0.3
PNG	10/03/2009	FW										0.2		0.2		38	43000		54	1	18																						19				0.2	0.2
PNG	07/04/2009	FW										0.2		0.2		110	31000		60	1	14																						21				0.2	0.3
PNG	10/05/2009	FW										0.2		0.5		22	97000		52	1	66																						18				0.2	0.6
PNG	05/06/2009	FW										0.2		0.2		15	970		78	1	1																						31				0.2	0.2
PNG	18/07/2009	FW										0.2		0.2		33	40000		61	1	13																						24				0.2	0.2
PNG	07/08/2009	FW										0.2		0.5					69	1	25																						20				0.2	0.3
PNG	07/09/2009	FW										0.2		0.2					66	1	2																						26				0.2	0.2
PNG	04/10/2009	FW										0.2		0.2					65	1	42																						22				0.2	0.3
PNG	06/11/2009	FW										0.2		0.2					71	1	1																						29				0.2	0.2
PNG	22/12/2009	FW										0.2		0.2					55	1	10																						19				0.2	0.2
PNG	11/01/2010	FW										0.2		0.2					61	1	8																						22				0.2	0.2
PNG	12/02/2010	FW										0.2		0.2					66	1	17																						21				0.2	0.3
PNG	10/03/2010	FW										0.2		0.2					84	1.1	5																						24				0.2	0.2
PNG	10/04/2010	FW										0.2		0.2					70	1	10																						26				0.2	0.2
PNG	16/05/2010	FW										0.2		0.2					79	1	4																						28				0.2	0.2
PNG	13/06/2010	FW										0.2		0.2					73	1	1																						28				0.2	0.2
PNG	21/07/2010	FW										0.2		0.5					98	1	1																						33				0.2	0.2
PNG	24/08/2010	FW										0.2		0.2					60	1	2																						28				0.2	0.2
PNG	24/09/2010	FW										0.2		1.6					69	1	4																						31				0.2	0.2
PNG	08/10/2010	FW										0.2		0.2					57	1	13																						21				0.2	0.2
PNG	06/11/2010	FW										0.2		0.2					74	1	1																						32				0.2	0.2
PNG	05/12/2010	FW										0.2		0.2					86	1	1																						33				0.2	0.2
PNG	09/01/2011	FW										0.2		0.2					79	1	10																						29				0.2	0.2
PNG	15/02/2011	FW										0.2		0.2					67	1	36																						22				0.2	0.2
PNG	11/03/2011	FW										0.2		0.2					68	1	2																						29				0.2	0.2
PNG	14/04/2011	FW										0.2		1.1					70	1	8																						26				0.2	0.2
PNG	07/05/2011	FW										0.2		0.2					54	1	6																						24				0.2	0.2
PNG	08/06/2011	FW										0.2		0.2					80	1	1																						31				0.2	0.2
PNG	16/07/2011	FW										0.2		0.2					74	1	1																						34				0.2	0.2
PNG	09/01/2012	FW										0.2		0.2					79	1	1																						30				0.2	0.2
PNG	24/02/2012	FW										0.2		0.2					77	1	1																						28				0.2	0.2
PNG	07/03/2012	FW										0.2		0.2					85	1	1																						28				0.2	0.2
PNG	11/04/2012	FW										0.2		0.2					78	1	2																						19				0.2	0.2
PNG	04/07/2012	FW										0.2		0.2					78	1	3																						40				0.2	0.2
PNG	02/09/2012	FW										0.2		0.2					74	1	3																						22				0.2	0.2
PNG	12/10/2012	FW										0.2		0.2					74	1	2																						23				0.2	0.2
PNG	01/11/2012	FW																	3
PNG	01/12/2012	FW										0.2		0.2					3	1	2																						25				0.2	0.2
PNG	17/01/2013	FW										0.2		0.2					80	1	16																										0.2	0.2
PNG	05/02/2013	FW										0.2		0.2					77	1	1.8																										0.2	0.2
PNG	14/03/2013	FW									5	0.2		0.2					2	1	35																										0.2	0.2
PNG	22/04/2013	FW									5	0.2		0.2					79	1	4.8																										0.2	0.2
PNG	17/05/2013	FW									5	0.2		0.26					67	1	17																										0.2	0.2
PNG	09/06/2013	FW									5	0.2		0.2					70	1	25																										0.2	0.2
PNG	08/07/2013	FW									5	0.2		0.2					73	1.5	8.9																										0.2	0.2
PNG	06/08/2013	FW									5	0.2		0.2					94	1	1.6																										0.2	0.2
PNG	06/09/2013	FW									5	0.2		0.26					116	1	24																										0.2	0.2
PNG	06/10/2013	FW									5	0.2		0.22					121	1	49																										0.2	0.22
PNG	05/11/2013	FW									5	0.2		0.2					134	1	37																										0.2	0.2
PNG	05/12/2013	FW									5	0.2		0.2					168	1	14																										0.2	0.2
PNG	07/01/2014	FW										0.2		0.2					75	1	19																										0.2	0.2
PNG	07/02/2014	FW									5	0.2		0.34					63	1	18																										0.2	0.36
PNG	06/03/2014	FW									5	0.2		0.2					98	1	1																										0.2	0.2
PNG	06/04/2014	FW									5	0.2		0.2					69	1	12																										0.2	0.2
PNG	10/05/2014	FW									5	0.2		0.2					68	1	14																										0.2	0.2
PNG	06/06/2014	FW									5	0.2		0.24					78	1	33																										0.2	0.2
PNG	06/07/2014	FW									5	0.2		0.2					94	1	1.4																										0.2	0.2
PNG	10/08/2014	FW									5	0.2		0.72					109	1	130																										0.2	0.67
PNG	06/09/2014	FW									5	0.2		0.2					93	1	31																										0.2	0.2
PNG	12/10/2014	FW									5	0.2		0.2					72	1	1.3																										0.2	0.2
PNG	09/11/2014	FW									5	0.2		0.2					53	1	12																										0.2	0.2
PNG	11/12/2014	FW									5	0.05		0.05					58	0.78	25																										0.05	0.24
PNG	18/06/1997	FW										0.2		0.2		0.3	0.5		113	0.5	0.5																						40.7				0.2	0.1
PNG	18/06/1997	FW										0.2		0.2					113	0.5	0.5																						40.7				0.2	0.2
PNG	06/12/1997	FW										0.2		0.3					125	0.2	1.6																						53				0.1	0.1
PNG	05/05/2005	FW										0.2		0.2		52	1500		114	1	1																						40				0.2	0.2
PNG	02/06/2005	FW										0.2		0.6		28	275		130	0.2	0.2																						53.55				0.1	0.1
PNG	05/08/2005	FW										0.2		1.4		48	1920		128	0.2	0.5																						54.4				0.1	1.6
PNG	05/09/2005	FW										0.2		0.5		210	24000		98	0.7	4.2																						39.9				0.7	1
PNG	01/10/2005	FW										0.2		1.5		29	6200		112	0.2	0.2																						40				0.1	0.9
PNG	08/01/2006	FW										0.4		0.5		96	2460		120	0.2	1.1																						47.3				1.1	1.2
PNG	04/02/2006	FW										0.7		1.6		27			124	0.3	1.3																						57.5				0.1	0.1
PNG	02/03/2006	FW										0.2		0.7		18			120	1.2	3.6																						55.3				0.1	0.4
PNG	06/04/2006	FW										1.2		2		217			126	1.1	1.2																						46.1				0.1	0.1
PNG	06/05/2006	FW										0.2		0.2					126	1	1.5																						37				0.2	0.2
PNG	04/06/2006	FW										0.2		0.3		214	3020		152	0.2	9.9																						40.25				0.1	0.1
PNG	01/07/2006	FW										0.2		3.5					136	0.5	1.6																						23.77				0.1	0.6
PNG	29/08/2006	FW										0.2		0.2					127	1	1																						40				0.2	0.2
PNG	17/10/2006	FW										0.2		0.2					116	1	1																						41				0.2	0.2
PNG	20/03/2007	FW										0.2		0.2		170	6200		108	1	2.9																						2.2				0.2	0.2
PNG	23/04/2007	FW										0.2		0.2		28	460		101	1	1																						45				0.2	0.2
PNG	13/05/2007	FW										0.2		0.2		38	83		153	1	2.4																						47				0.2	0.2
PNG	12/06/2007	FW										0.2		0.2		25	1300		153	1	1.5																						45				0.2	0.2
PNG	30/06/2007	FW										0.2		0.2		39	3700		155	1	2.5																						42				0.2	0.2
PNG	06/08/2007	FW										0.2		0.2		47	1860		144	1	1.8																						31				0.2	0.2
PNG	11/09/2007	FW										0.2		0.2		77	3100		138	1	1.3																						39				0.2	0.2
PNG	08/10/2007	FW										0.2		0.2		91	5500		149	1	3.4																						42				0.2	0.2
PNG	08/01/2008	FW										0.2		0.2		51	1600		158	1	1.7																						50				0.2	0.2
PNG	07/03/2008	FW										0.2		0.2		29	1800		108	1	1																						46				0.2	0.2
PNG	05/05/2008	FW										0.2		0.2		26	2900		117	1	1.4																						43				0.2	0.2
PNG	06/06/2008	FW										0.2		0.2		31	6600		100	1	1.9																						39				0.2	0.2
PNG	11/07/2008	FW										0.2		0.7		27	760		68	1	1																						27				0.2	0.2
PNG	04/08/2008	FW										0.2		0.2		50	3400		51	1	2.7																						21				0.2	0.2
PNG	21/09/2008	FW										0.2		0.2		130	7000		95	1	3																						38				0.2	0.2
PNG	12/11/2008	FW										0.2		0.2		25	4200		101	1	2.1																						37				0.2	0.2
PNG	08/12/2008	FW										0.2		0.2		30	1100		113	1	1																						47				0.2	0.2
PNG	21/02/2009	FW										0.2		0.2		28	2100		98	1	1																						42				0.2	0.2
PNG	10/03/2009	FW										0.2		0.2		38	1100		113	1	1																						43				0.2	0.2
PNG	07/04/2009	FW										0.2		0.2		41	9700		92	1	3.4																						35				0.2	0.2
PNG	10/05/2009	FW										0.2		0.2		27	4000		116	1	1.6																						41				0.2	0.2
PNG	05/06/2009	FW										0.2		0.2		24	1600		106	1	1.2																						41				0.2	0.2
PNG	18/07/2009	FW										0.2		0.2		36	4300		100	1	1.7																						42				0.2	0.2
PNG	07/08/2009	FW										0.2		0.2					98	1	3.5																						39				0.2	0.2
PNG	07/09/2009	FW										0.2		0.2					116	1	1.4																						46				0.2	0.2
PNG	07/10/2009	FW										0.2		0.2					105	1	1																						38				0.2	0.2
PNG	06/11/2009	FW										0.2		0.2					120	1	1.3																						45				0.2	0.2
PNG	22/12/2009	FW										0.2		0.3					113	1	1																						36				0.2	0.2
PNG	11/01/2010	FW										0.2		0.2					104	1	3.2																						46				0.2	0.2
PNG	12/02/2010	FW										0.2		0.2					110	1	2.4																						40				0.2	0.2
PNG	10/03/2010	FW										0.2		0.2					104	1	1.1																						41				0.2	0.2
PNG	10/04/2010	FW										0.2		0.2					100	1	3																						35				0.2	0.2
PNG	16/05/2010	FW										0.2		0.2					120	1	1																						42				0.2	0.2
PNG	13/06/2010	FW										0.2		0.2					125	1	1																						43				0.2	0.2
PNG	21/07/2010	FW										0.2		0.3					103	1	4																						38				0.2	0.2
PNG	24/08/2010	FW										0.2		0.3					100	1	1																						50				0.2	0.2
PNG	24/09/2010	FW										0.2		0.3					102	1	1																						48				0.2	0.2
PNG	08/10/2010	FW										1.1		0.2					86	1	7.7																						29				0.3	0.2
PNG	06/11/2010	FW										0.2		0.2					96	1	7.3																						40				0.2	0.2
PNG	05/12/2010	FW										0.2		0.2					100	1	4.1																						38				0.2	0.2
PNG	04/01/2011	FW										0.2		0.2					124.3	1	4.2																						47				0.2	0.2
PNG	15/02/2011	FW										0.2		0.2					91	1	8.8																						34				0.2	0.2
PNG	11/03/2011	FW										0.2		0.2					125	1	1.2																						44				0.2	0.2
PNG	14/04/2011	FW										0.2		0.3					96	1	4.4																						39				0.2	0.2
PNG	07/05/2011	FW										0.2		0.2					88	1	7.3																						36				0.2	0.2
PNG	08/06/2011	FW										0.2		0.2					83	1	2.4																						44				0.2	0.2
PNG	16/07/2011	FW										0.2		0.2					119	1	1.8																						53				0.2	0.2
PNG	04/01/2012	FW										0.2		0.2					133	1	1																						48				0.2	0.2
PNG	24/02/2012	FW										0.2		0.2					134	1	1.1																						43				0.2	0.2
PNG	07/03/2012	FW										0.2		0.3					100	1	5.3																						33				0.2	0.2
PNG	11/04/2012	FW										0.2		0.2					158	1	2.1																						37				0.2	0.2
PNG	01/07/2012	FW										0.2		0.2					158	1	1.5																						42				0.2	0.2
PNG	04/09/2012	FW										0.2		0.2					78	1	1.2																						41				0.2	0.2
PNG	01/10/2012	FW										0.2		0.2						1	3																						43				0.2	0.2
PNG	01/11/2012	FW										0.8		0.2					3.6	1	1																						39				0.2	0.2
PNG	12/12/2012	FW										0.2		3.7					6.7	1.2	97																						82				0.2	4.6
PNG	17/01/2013	FW										0.2		0.2					134	1	8.1																										0.2	0.2
PNG	05/02/2013	FW										0.2		0.2					130	1	2.8																										0.2	0.2
PNG	14/03/2013	FW									5	0.2		0.2					5	1	1.5																										0.2	0.2
PNG	22/04/2013	FW									5	0.2		0.2					97	1	1.4																										0.2	0.2
PNG	17/05/2013	FW									6	0.2		0.2					77	1	9.7																										0.2	0.2
PNG	09/06/2013	FW									5	0.2		0.2					118	1	4																										0.2	0.2
PNG	08/07/2013	FW									5	0.2		0.2					81	1	2.4																										0.2	0.2
PNG	06/08/2013	FW									5	0.2		0.2					109	1	2.4																										0.2	0.2
PNG	06/09/2013	FW									5	0.2		0.2					140	1	1																										0.2	0.2
PNG	06/10/2013	FW									5	0.2		0.2					128	1	2																										0.2	0.2
PNG	05/11/2013	FW									5	0.2		0.2					121	1	9.8																										0.2	0.2
PNG	05/12/2013	FW									5	0.2		0.2					196	1	1																										0.2	0.2
PNG	07/01/2014	FW										0.2		0.2					101	1	3.4																										0.2	0.2
PNG	07/02/2014	FW									5	0.2		0.2					111	1	1.8																										0.2	0.2
PNG	06/03/2014	FW									5	0.2		0.2					168	1	1																										0.2	0.2
PNG	06/04/2014	FW									5	0.2		0.2					158	1	1.1																										0.2	0.2
PNG	10/05/2014	FW									5	0.2		0.2					158	1	1																										0.2	0.2
PNG	06/06/2014	FW									5	0.2		0.2					110	1	1.3																										0.2	0.2
PNG	06/07/2014	FW									5	0.2		0.2					114	1	1																										0.2	0.2
PNG	10/08/2014	FW									5	0.2		0.2					109	1	3.3																										0.2	0.2
PNG	06/09/2014	FW									5	0.2		0.2					110	1	2.4																										0.2	0.2
PNG	12/10/2014	FW									5	0.21		0.2					126	1	1																										0.2	0.2
PNG	09/11/2014	FW									5	0.2		0.2					112	1	1																										0.2	0.2
PNG	11/12/2014	FW									5	0.05		0.05					101	0.35	5.5																										0.05	0.2
PNG	04/05/2005	FW										0.2		0.2					33	1	1																						6.1				0.2	0.2
PNG	05/05/2005	FW										0.2		0.2					3	1	1.7																						5				0.2	0.2
PNG	10/10/2005	FW										0.2		0.2					3	0.2	0.8																						4.9				0.1	0.2
PNG	12/04/2006	FW										0.2		0.2					21	1	1																						3.4				0.2	0.2
PNG	04/08/2006	FW										0.2		0.2					39	1	1																						5.2				0.2	0.2
PNG	19/11/2006	FW										0.2		0.2					35	1	1																										0.2	0.2
PNG	20/11/2006	FW										0.2		0.2					36	1	1																						8				0.2	0.2
PNG	12/03/2007	FW										0.2		0.2		220	5500		23	1	1																						0.65				0.2	0.2
PNG	19/07/2007	FW										0.2		0.2		18	120		48	1	1																						6.4				0.2	0.2
PNG	20/07/2007	FW										0.2		0.2		9	100		53	1	1																						6.2				0.2	0.2
PNG	13/08/2007	FW										0.2		0.2		40	95		36	1.7	2.3																						20				0.2	0.2
PNG	13/08/2007	FW										0.2		0.2		17	480		28	1	1																						5.4				0.2	0.2
PNG	09/01/2008	FW										0.2		0.2		12	360		22	1	1																						5.4				0.2	0.2
PNG	10/01/2008	FW										0.2		0.2		7	420		22	1	1																						5.5				0.2	0.2
PNG	11/01/2008	FW										0.2		0.2		11	260		26	1	1																						5.9				0.2	0.2
PNG	12/01/2008	FW										0.2		0.2		7	160		27	1	1																						6.1				0.2	0.2
PNG	28/04/2008	FW										0.2		0.2		25	250		30	1	1																						5.6				0.2	0.2
PNG	29/04/2008	FW										0.2		0.2		18	300		35	1	1																						5.3				0.2	0.2
PNG	30/04/2008	FW										0.2		0.2		10	150		40	1	1																						6				0.2	0.2
PNG	01/05/2008	FW										0.2		0.2		20	160		35	1	1																						5.7				0.2	0.2
PNG	18/11/2008	FW										0.2		0.2		79	1600		2	1	1																						4.5				0.2	0.2
PNG	19/11/2008	FW										0.2		0.2		130	1800		4	1	1																						3.8				0.2	0.2
PNG	20/11/2008	FW										0.2		0.2		92	1100		2	1	1																						4.3				0.2	0.2
PNG	24/01/2009	FW										0.2		0.2		28	3500		24	1	1																						4.3				0.2	0.2
PNG	25/01/2009	FW										0.2		0.2		46	1600		23	1	1																						24				0.2	0.2
PNG	05/04/2009	FW										0.2		0.2		17	800		40	1	1																						6.2				0.2	0.2
PNG	06/04/2009	FW										0.2		0.2		13	950		33	1	1																						6.8				0.2	0.2
PNG	07/04/2009	FW										0.2		0.2		13	610		34	1	1																						7.2				0.2	0.2
PNG	08/04/2009	FW										0.2		0.2		13	140		34	1	1																						7				0.2	0.2
PNG	18/04/2009	FW										0.2		0.5		20	2800		24	1	1																						5.3				0.2	0.2
PNG	19/04/2009	FW										0.2		0.2		29	4400		17	1	1																						3.4				0.2	0.2
PNG	19/04/2009	FW										0.2		0.2		10	5700		26	1	1																						5.1				0.2	0.2
PNG	20/04/2009	FW										0.2		0.2		12	7000		25	1	1																						4.5				0.2	0.2
PNG	20/04/2009	FW										0.2		0.2		8	8200		22	1	1																						4.6				0.2	0.2
PNG	21/04/2009	FW										0.2		0.2		19	4500		18	1	1																						4				0.2	0.2
PNG	21/04/2009	FW										0.2		0.2		12	2500		21	1	1																						4.2				0.2	0.2
PNG	03/07/2009	FW										0.2		0.2		21	240		48	1	1																						6.2				0.2	0.2
PNG	04/07/2009	FW										0.2		0.2		44	190		30	1	1																						6				0.2	0.2
PNG	04/07/2009	FW										0.2		0.2		58	360		29	1	1																						6				0.2	0.2
PNG	05/07/2009	FW										0.2		0.2		25	210		39	1	1																						6.1				0.2	0.2
PNG	05/07/2009	FW										0.2		0.2		26	250		31	1	1																						6.3				0.2	0.2
PNG	06/07/2009	FW										0.2		0.2		21	350		33	1	1																						6.9				0.2	0.2
PNG	06/07/2009	FW										0.2		0.2		30	260		33	1	1																						6.6				0.2	0.2
PNG	07/07/2009	FW										0.2		0.2		36	200		34	1	1																						6.7				0.2	0.2
PNG	11/10/2009	FW										0.2		0.2					34	1	1																						6.8				0.2	0.2
PNG	12/10/2009	FW										0.2		0.2					37	1	1																						5.7				0.2	0.2
PNG	12/10/2009	FW										0.2		0.2					39	1	1																						6.3				0.2	0.2
PNG	13/10/2009	FW										0.2		0.2					26	1	1																						5.5				0.2	0.2
PNG	13/10/2009	FW										0.2		0.2					37	1	1																						6.2				0.2	0.2
PNG	14/10/2009	FW										0.2		0.2					31	1	1																						5.5				0.2	0.2
PNG	14/10/2009	FW										0.2		0.2					29	1	1																						5.5				0.2	0.2
PNG	06/04/2010	FW										0.2		0.2					23	1	1																						4.5				0.2	0.2
PNG	07/04/2010	FW										0.2		0.2					24	1	1																						4.7				0.2	0.2
PNG	07/04/2010	FW										0.2		0.2					23	1	1																						4.5				0.2	0.2
PNG	08/04/2010	FW										0.2		0.2					22	1	1																						4.5				0.2	0.2
PNG	08/04/2010	FW										0.2		0.2					20	1	1																						3.7				0.2	0.2
PNG	31/07/2010	FW										0.2		0.2					21	1	1																						5				0.2	0.2
PNG	31/07/2010	FW										0.2		0.2					17	1	1																						2.8				0.2	0.2
PNG	31/07/2010	FW										0.2		0.2					12	1	1																						2.6				0.2	0.2
PNG	31/07/2010	FW										0.2		0.2					20	1	1																						4.1				0.2	0.2
PNG	25/10/2010	FW										0.2		0.2					28	1	1																						5.2				0.2	0.2
PNG	27/10/2010	FW										0.2		0.2					39	1	1																						5.8				0.2	0.2
PNG	27/10/2010	FW										0.2		0.2					27	1	1																						5.6				0.2	0.2
PNG	13/11/2010	FW										0.2		0.2					18	1	1																						3.5				0.2	0.2
PNG	14/11/2010	FW										0.2		0.2					18	1	1																						3.9				0.2	0.2
PNG	15/03/2011	FW										0.2		0.2					18	1	1																						4				0.2	0.2
PNG	15/03/2011	FW										0.2		0.2					24	1	1																						5.1				0.2	0.2
PNG	15/03/2011	FW										0.2		0.2					18	1	1																						33				0.2	0.2
PNG	17/03/2011	FW										0.2		0.2					19	1	1																						3.7				0.2	0.2
PNG	17/03/2011	FW										0.2		0.2						1	1																						3.7				0.2	0.2
PNG	16/05/2011	FW										0.2		0.2					36	1	1																						4.3				0.2	0.2
PNG	27/10/2011	FW										0.2		0.2					25	1	1																						4.7				0.2	0.2
PNG	27/10/2011	FW										0.2		0.2					25	1	1																						4.7				0.2	0.2
PNG	27/10/2011	FW										0.2		0.2					23	1	1																						4.6				0.2	0.2
PNG	27/11/2011	FW										0.2		0.2					25	1	1																						4.7				0.2	0.2
PNG	06/03/2012	FW										0.2		0.2					25	1	1																						5.7				0.2	0.2
PNG	07/03/2012	FW										0.2		0.2					25	1	1																						4.6				0.2	0.2
PNG	07/03/2012	FW										0.2		0.2					24	1	1																						3.9				0.2	0.2
PNG	11/03/2012	FW										0.2		0.2					26	1	1																						4.8				0.2	0.2
PNG	11/03/2012	FW										0.2		0.2						1	1																						5.2				0.2	0.2
PNG	12/03/2012	FW										0.2		0.2					27	1	1																						4.2				0.2	0.2
PNG	26/07/2012	FW										0.2		0.2						1	1																						6.5				0.2	0.2
PNG	27/07/2012	FW										0.2		0.2						1	1																						6.2				0.2	0.2
PNG	28/07/2012	FW										0.2		0.2						1	1																						6.3				0.2	0.2
PNG	14/12/2012	FW										0.2		0.2						1	1																						5.9				0.2	0.2
PNG	14/12/2012	FW										0.2		0.2						1	1																						5.8				0.2	0.2
PNG	30/03/2013	FW									5	0.2		0.2					23.2	1	1																										0.2	0.2
PNG	03/05/2013	FW									5	0.2		0.2					21	1	1																										0.2	0.2
PNG	06/10/2013	FW									5	0.2		0.2					25	1	1																										0.2	0.2
PNG	10/11/2013	FW									5	0.2		0.2					24	1	1																										0.2	0.2
PNG	04/02/2014	FW									5	0.2		0.2					56	1	1																										0.2	0.2
PNG	21/04/2014	FW									5	0.2		0.2					19	1	1																										0.2	0.2
PNG	25/07/2014	FW									5	0.2		0.2						1	1																										0.2	0.2
PNG	21/11/2014	FW									5	0.2		0.2					90	1	1																										0.2	0.2
PNG	21/11/2014	FW									5	0.2		0.2					86	1	1																										0.2	0.2
PNG	22/11/2014	FW									5	0.2		0.2					83	1	1																										0.2	0.2
PNG	22/11/2014	FW									5	0.2		0.2					80	1	1																										0.2	0.2
PNG	15/05/1998	FW										0.2		2.1					93	0.2	1.1																						34				0.1	0.1
PNG	03/06/1998	FW										0.2		0.2					98	0.4	3.2																						30.8				0.1	0.1
PNG	04/06/1998	FW										0.2		0.2					96	0.4	2.3																						30.5				0.1	0.1
PNG	14/06/1998	FW										0.2		0.3						0.4	1.7																										0.1	11
PNG	02/07/1998	FW										0.2		0.2					113	0.2	0.2																						32.8				0.1	0.1
PNG	03/07/1998	FW										0.2		0.2					112	0.2	2.5																						31.3				0.1	0.1
PNG	03/07/1998	FW										0.2		0.2					111	0.2	2.9																						27.6				0.1	0.1
PNG	07/07/1998	FW										0.2		0.2					114	0.2	0.5																						37				0.1	0.7
PNG	07/07/1998	FW										0.2		1.1					108	0.2	0.4																						37				0.2	0.7
PNG	08/07/1998	FW										0.2		0.5					109	0.2	0.5																						35				0.3	0.6
PNG	08/07/1998	FW										0.2		1.1					110	0.2	0.4																						35				0.2	0.8
PNG	01/01/1999	FW										1		1					66	2	2																						38				1	1
PNG	13/01/1999	FW										0.2		0.2					99	0.2	0.4																						36.88				0.1	0.3
PNG	14/01/1999	FW										0.2		0.2					29	0.2	0.3																						35.78				0.1	0.4
PNG	14/01/1999	FW										0.2		0.2					33	0.2	0.3																						36.28				0.1	0.3
PNG	15/01/1999	FW										0.2		0.2					27	0.2	0.3																						37.08				0.1	0.2
PNG	05/03/1999	FW										0.2		0.6					19.1	0.4	1.5																						35.1				0.1	0.1
PNG	01/04/1999	FW										0.2		0.5					17	0.7	7.1																						32.45				0.1	0.4
PNG	06/05/1999	FW										0.2		0.5					8.3	0.5	2																						1.7				0.1	0.5
PNG	01/06/1999	FW										0.2		0.2					9.9	0.2	12.1																						37.33				0.1	0.1
PNG	10/11/1999	FW										0.2		0.8		110	19250		93	0.4	4.4																										0.1	0.8
PNG	03/01/2001	FW										0.2		0.4		220	10000		127	0.2	6.4																						38				0.1	0.3
PNG	01/05/2001	FW										0.2		0.9		51	19000		88	0.2	4																						25				0.1	0.1
PNG	01/07/2001	FW										0.2		0.2		110	13000		94	0.4	4.9																						32				0.1	0.3
PNG	01/08/2001	FW										0.2		1.1		400	10000		89	0.8	2.3																						44				0.6	1
PNG	31/08/2001	FW										0.6		1.8		100	2350		123	0.2	0.2																						36				0.1	0.1
PNG	01/10/2001	FW										0.2		1.5		103	28200		93	0.2	4.3																						45.6				0.1	0.7
PNG	06/11/2001	FW										0.2		0.2		92.6	4505		94	0.4	2.8																						32.85				0.1	0.1
PNG	02/12/2001	FW										0.2		0.2		130.5	13300		86	0.2	2.4																						30.15				0.1	1
PNG	04/01/2002	FW										0.4		5.3		106	15450		92	4.7																							34.5				0.1	0.4
PNG	04/02/2002	FW										1		1.8		106	15450		93	0.3	3.2																						26.4				0.1	0.2
PNG	01/03/2002	FW										0.6		1.4		534	18850		25	0.6	1.8																						32.8				0.4	1.5
PNG	02/04/2002	FW										0.7		0.8		82.5	26000		93	0.5	3.4																						30.8				0.1	0.4
PNG	08/05/2002	FW										0.6		1.4		91	1790		117	0.3	0.4																						61.3				0.1	0.5
PNG	08/05/2002	FW										1		4.2		139	13950		99	0.2	5.5																						34.9				0.2	1.6
PNG	03/06/2002	FW										0.2		4.8		141	14900		84	0.2	4																						30.9				0.3	0.8
PNG	06/07/2002	FW										0.2		0.3		42	2205		90	0.2	0.8																						35				0.2	0.3
PNG	12/08/2002	FW										1		1.4		4110	15600		95	0.5	3.9																						32.4				0.1	0.3
PNG	01/09/2002	FW										1.2		1.4		25	11100		95	0.2	7.8																						37.4				0.1	0.1
PNG	01/10/2002	FW										0.2		4.2		943	7120		90	0.3	3.9																						32.2				0.1	0.8
PNG	10/11/2002	FW										0.5		1.8		69.2	28900		90	0.7	34																						42.2				0.2	2.4
PNG	01/12/2002	FW										0.2		1.3		94	2060		99	0.6	0.7																						40.8				0.1	1.2
PNG	01/01/2003	FW										1.2		4.3		99.8	25300		112	1.1	17.9																						32.8				0.2	2
PNG	12/01/2003	FW										1.3		4.4		43.4	7650		88	0.2	1.6																						38.1				0.4	0.8
PNG	01/02/2003	FW										0.2		0.9		266	14200		94	0.2	15																						165				0.1	0.2
PNG	11/03/2003	FW										0.2		0.4		548	13200		91	1.4	7.2																						45.9				0.2	0.4
PNG	02/06/2003	FW										0.2		1.8		39	3520		89	0.3	1.5																						43.4				0.1	0.1
PNG	01/07/2003	FW										0.2		0.3		26	2200		110	0.4	1.1																						39.5				0.1	0.4
PNG	01/08/2003	FW										0.2		1.3		63.1	22400		92	0.6	18.1																						33.2				0.1	0.2
PNG	05/09/2003	FW										0.2		0.2		306	14500		84	0.3	2.4																						31				0.1	0.4
PNG	02/10/2003	FW										0.2		0.7		35.9	23700		93	0.3	5.9																						26.8				0.1	0.4
PNG	01/11/2003	FW										0.2		1		11.4	16300		99	0.2	6.3																						43.7				0.1	0.2
PNG	04/01/2004	FW										0.2		1.6		16.1	4350		144	0.3	0.8																						29.3				0.1	0.5
PNG	04/02/2004	FW										0.2		0.5		16.6	7570		98	0.4	1.2																						30.1				0.1	1.1
PNG	08/03/2004	FW										0.6		1.7		43.3	46600		92	0.8	13.8																						36.05				0.1	3.2
PNG	01/04/2004	FW										0.2		0.2		93.7	871		124	0.2	0.4																						25.2				0.1	0.3
PNG	16/05/2004	FW										0.2		0.3		23.6	9840		95	1.8	4.5																						28.4				0.1	6.7
PNG	21/06/2004	FW										0.2		0.2		48	4160		100	1.5	1.5																						31.85				0.1	0.1
PNG	20/07/2004	FW										0.2		1.2		969	2840		104	0.3	0.4																						20.8				0.1	0.1
PNG	20/08/2004	FW										0.2		3.1		21	2950		119	0.2	0.2																						36				0.2	0.3
PNG	22/09/2004	FW										0.3		1.9		64	56300		80	0.2	34																						28.9				0.1	0.1
PNG	19/10/2004	FW										0.2		0.2		50	2020		101	0.6	1.4																						43.05				0.1	7.3
PNG	15/11/2004	FW										0.2		0.2		65	2200		101	1	1																						35				0.2	0.2
PNG	12/12/2004	FW										0.2		0.2		48	14000		104	1	1																						33				0.2	0.2
PNG	18/01/2005	FW										0.2		0.7		66	25900		86	0.2	25																						35				0.1	0.1
PNG	15/02/2005	FW										0.2		6.9		36	15700		89	3.5	4.5																						30				0.1	0.1
PNG	19/03/2005	FW										0.6		2.4		854	39700		89	0.7	28																						29.1				0.1	0.1
PNG	20/04/2005	FW										1		3.6		75	34700		117	2.7	65.1																						67				0.2	3.4
PNG	25/04/2006	FW										0.2		0.2		65	17000		94	1	4.7																						16				0.2	0.2
PNG	16/05/2006	FW										0.2		0.2					119	0.2	32.3																						33.44				0.1	0.2
PNG	18/06/2006	FW																	102
PNG	13/07/2006	FW										0.2		0.2		74	27000		96	0.1	4																						25				0.5	0.2
PNG	08/08/2006	FW										0.2		1.6					115	1	44																						34				0.2	2.4
PNG	08/09/2006	FW										0.2		0.2					89	1	4.6																						25				0.2	0.2
PNG	26/10/2006	FW										0.2		0.2					87	1	3.4																						26				0.2	0.2
PNG	20/11/2006	FW										0.2		0.2					109	1	4.8																						28				0.2	0.2
PNG	02/12/2006	FW										0.2		0.3					89	1	5.2																						30				0.2	0.2
PNG	10/02/2007	FW										0.2		0.2		130	8500		161	1	4.7																						30				0.2	0.2
PNG	10/03/2007	FW										0.2		0.2		65	24000		84	1	7.7																						28				0.2	0.2
PNG	11/04/2007	FW										0.2		0.2		82	17000		80	1	5.3																						28				0.2	0.2
PNG	09/05/2007	FW										0.2		0.2		180	9000		91	1	3.3																						28				0.2	0.2
PNG	06/06/2007	FW										0.2		0.2		230	1900		101	1	1.2																						37				0.2	0.2
PNG	12/07/2007	FW										0.2		37					95	2.9	5100																						250				0.6	93
PNG	09/08/2007	FW										0.2		0.2		21	2200		125	1	3.7																						35				0.2	0.2
PNG	05/10/2007	FW										0.2		0.2		43	4600		91	1	6.9																						33				0.2	0.2
PNG	11/11/2007	FW										0.2		0.2		65	7500		107	1	4.4																						33				0.2	0.2
PNG	02/12/2007	FW										0.2		0.2		5.7	510		92	1.3	3.7																						280				5.2	5.7
PNG	16/03/2008	FW										0.2		0.2		29	2300		104	1	1.1																						37				0.2	0.2
PNG	03/04/2008	FW										0.2		0.2		130	24000		150	1	7.5																						31				0.2	0.2
PNG	02/05/2008	FW										0.2		0.2		36	8800		79	1	3.2																						37				0.2	0.2
PNG	05/06/2008	FW										0.2		0.2		5	2400		149	1	1.1																						35				0.2	0.2
PNG	04/07/2008	FW										0.2		0.2		18	4300		89	1	1.8																						33				0.2	0.2
PNG	08/08/2008	FW										0.2		0.2		17	2800		93	1	1.3																						32				0.2	0.2
PNG	06/09/2008	FW										0.2		0.2		17	3800		93	1	1.8																						42				0.2	0.2
PNG	06/10/2008	FW										0.2		0.2		39	4400		85	1	1.4																						32				0.2	0.2
PNG	08/11/2008	FW										0.2		0.2		28	4900		97	1	1.5																						36				0.2	0.2
PNG	01/12/2008	FW										0.2		0.2		23	18000		82	1	4.3																						34				0.2	0.2
PNG	10/01/2009	FW										0.2		0.2		45	12000		77	1	3.8																						33				0.2	0.2
PNG	01/02/2009	FW										0.2		0.2		310	35000		85	1	12																						33				0.2	0.2
PNG	01/03/2009	FW										0.2		0.2		23	29000		79	1	7.7																						29				0.2	0.2
PNG	01/04/2009	FW										0.2		0.2		96	45000		84	1	12																						28				0.2	0.2
PNG	03/05/2009	FW										0.2		0.2		91	9100		90	1	4																						35				0.2	0.2
PNG	05/06/2009	FW										0.2		0.34		12	2600		104	1	2.2																						35				0.2	0.2
PNG	02/07/2009	FW										0.2		0.2		52	1700		88	1	1.4																						34				0.2	0.2
PNG	02/08/2009	FW										0.2		0.22					77	1	6.8																						32				0.2	0.2
PNG	02/09/2009	FW										0.2		0.2					88	1	5.4																						36				0.2	0.2
PNG	02/10/2009	FW										0.2		0.2					86	1	4.9																						28				0.2	0.2
PNG	04/11/2009	FW										0.2		0.2					85	1	3.8																						29				0.2	0.2
PNG	02/12/2009	FW										0.2		1.2					85	1	3.1																						31				0.2	0.2
PNG	02/01/2010	FW										0.2		0.2					73	1	5																						36				0.2	0.2
PNG	02/02/2010	FW										0.2		0.2					91	1	1.9																						33				0.2	0.2
PNG	03/03/2010	FW										0.2		0.2					76	1	5.1																						28				0.2	0.2
PNG	02/04/2010	FW										0.57		0.2					82	1	5.4																						27				0.2	0.2
PNG	05/05/2010	FW										0.2		0.2					85	1	3.5																						30				0.2	0.2
PNG	04/06/2010	FW										0.2		0.2					90	1	2.3																						32				0.2	0.2
PNG	02/07/2010	FW										0.2		0.2					99	1	1																						39				0.2	0.2
PNG	01/08/2010	FW										0.2		0.2					88	1	1																						34				0.2	0.2
PNG	04/09/2010	FW										0.2		0.76					86	1	1.1																						35				0.2	0.2
PNG	02/10/2010	FW										0.2		0.2					103	1	1																						35				0.2	0.2
PNG	01/11/2010	FW										0.2		0.2					88	1	2.2																						34				0.2	0.2
PNG	03/12/2010	FW										0.2		0.2					84	1	1																						33				0.2	0.2
PNG	03/01/2011	FW										0.2		0.2					89	1	1.9																						37				0.2	0.2
PNG	03/02/2011	FW										0.2		0.2					103	1	8.7																						28				0.2	0.2
PNG	02/03/2011	FW										0.2		0.2					95	1	2.1																						31				0.2	0.2
PNG	07/05/2011	FW										0.2		0.31					79	1	5.8																						28				0.2	0.2
PNG	16/06/2011	FW										0.2		0.29					93	1	3.5																						31				0.2	0.2
PNG	04/07/2011	FW										0.2		0.2					87	1	1.3																						34				0.2	0.2
PNG	02/08/2011	FW										0.2		0.42					96	1	2.6																						29				0.2	0.2
PNG	03/09/2011	FW										0.2		0.46					99	1	8.5																						36				0.2	0.2
PNG	01/11/2011	FW										1		1					87	1	6.2																						32				0.2	5
PNG	01/12/2011	FW										1		1					101	1	3.7																						29				0.1	5
PNG	07/01/2012	FW										0.2		0.2					90	1	3.2																										0.2	0.2
PNG	02/02/2012	FW										0.2		0.32					95	1	2.9																						28				0.2	0.2
PNG	05/03/2012	FW										0.2		0.41					94	1	1.5																						30				0.2	0.2
PNG	03/05/2012	FW										0.2		0.2					118	1	2.6																						32				0.2	0.2
PNG	19/06/2012	FW										0.2		0.2					96	1	2.4																						30				0.2	0.2
PNG	04/07/2012	FW										0.2		0.2					99	1	4.6																						36				0.2	0.2
PNG	09/08/2012	FW										0.2		0.2					96	1	1.7																						34				0.2	0.2
PNG	06/12/2012	FW										0.2		0.2					91	1	1																						47				0.2	0.2
PNG	08/02/2013	FW										0.2		0.2					90	1	5.7																										0.2	0.2
PNG	07/03/2013	FW									5	0.2		0.2					90	1	1																										0.2	0.2
PNG	05/04/2013	FW									5	0.2		0.2					92	1	5.5																										0.2	0.2
PNG	01/06/2013	FW									5	0.2		0.2					93	1	7.4																										0.2	0.2
PNG	02/07/2013	FW									5	0.2		0.2						1	16																										0.2	0.2
PNG	04/08/2013	FW									5	0.2		0.2					83	1	6.8																										0.2	0.2
PNG	07/09/2013	FW									5	0.2		0.2					82	1	9.1																										0.2	0.2
PNG	02/10/2013	FW									5	0.2		0.25					17	1	8.8																										0.2	0.2
PNG	02/12/2013	FW									5	0.2		0.2					92	1	3.7																										0.2	0.2
PNG	06/01/2014	FW									5	0.2		2.6					68	1	1.6																										0.2
PNG	05/02/2014	FW									5	0.2		0.2					68	1	1.2																										0.2
PNG	03/03/2014	FW									5	0.2		0.2					109	1	1.8																										0.2
PNG	05/05/2014	FW									5	0.2		0.2					104	1	5.7																										0.2
PNG	15/07/2014	FW									5	0.2		0.2					80	1	4																										0.2
PNG	16/08/2014	FW									5	0.2		0.2					119	1	1																										0.2
PNG	10/09/2014	FW									5	0.2		0.23					90	1	11																										0.2
PNG	04/11/2014	FW									5	0.2		0.37					89	1	2.3																										0.2
PNG	16/12/2014	FW									5	0.05		0.05					105	0.19	2.3																										0.05
Indonesia	06/03/2003	FW
Indonesia	12/01/2007	FW
Indonesia	12/08/2007	FW
Indonesia	03/01/2008	FW
Indonesia	12/01/2008	FW									16								18
Indonesia	02/02/2008	FW
Indonesia	08/02/2008	FW									12								38
Indonesia	11/03/2008	FW									10								28
Indonesia	10/04/2008	FW									10								24
Indonesia	01/05/2008	FW
Indonesia	04/05/2008	FW
Indonesia	07/05/2008	FW									8								40
Indonesia	09/06/2008	FW									8								22
Indonesia	06/07/2008	FW									12								26
Indonesia	03/08/2008	FW
Indonesia	02/09/2008	FW
Indonesia	08/09/2008	FW									14								32
Indonesia	05/10/2008	FW									4								28
Indonesia	11/10/2008	FW									10								26
Indonesia	10/11/2008	FW									10								26
Indonesia	01/12/2008	FW
Indonesia	04/12/2008	FW
Indonesia	07/12/2008	FW									8								38
Indonesia	06/01/2009	FW									6								36
Indonesia	11/02/2009	FW									8								26
Indonesia	03/04/2009	FW									6								30
Indonesia	05/04/2009	FW									4								32
Indonesia	01/05/2009	FW									16								24
Indonesia	10/05/2009	FW									8								42
Indonesia	03/06/2009	FW									4								32
Indonesia	09/07/2009	FW									6								40
Indonesia	12/07/2009	FW									6								30
Indonesia	03/10/2009	FW									4								32
Indonesia	02/11/2009	FW									6								26
Indonesia	01/12/2009	FW									12								24
Indonesia	02/01/2010	FW									8								26
Indonesia	06/01/2010	FW									8								30
Indonesia	11/01/2010	FW									8								38
Indonesia	05/03/2010	FW									12								34
Indonesia	01/04/2010	FW									8								26
Indonesia	10/04/2010	FW									8								34
Indonesia	04/05/2010	FW									6								30
Indonesia	03/08/2010	FW									8								28
Indonesia	07/12/2010	FW									8								30
Indonesia	02/01/2011	FW									10								32
Indonesia	03/01/2011	FW									12								32
Indonesia	01/03/2011	FW									8								30
Indonesia	04/11/2011	FW									12								32
Indonesia	03/01/2008	FW
Indonesia	12/01/2008	FW									12								16
Indonesia	02/02/2008	FW
Indonesia	08/02/2008	FW									12								32
Indonesia	05/03/2008	FW									4								28
Indonesia	11/03/2008	FW									8								26
Indonesia	10/04/2008	FW									12								22
Indonesia	04/05/2008	FW
Indonesia	07/05/2008	FW									8								36
Indonesia	09/06/2008	FW									8								26
Indonesia	06/07/2008	FW									10								22
Indonesia	03/08/2008	FW
Indonesia	08/09/2008	FW									12								36
Indonesia	05/10/2008	FW									8								24
Indonesia	11/10/2008	FW									8								18
Indonesia	10/11/2008	FW									8								26
Indonesia	04/12/2008	FW
Indonesia	07/12/2008	FW									8								34
Indonesia	06/01/2009	FW									6								38
Indonesia	11/02/2009	FW									10								30
Indonesia	03/04/2009	FW									6								28
Indonesia	05/04/2009	FW									6								34
Indonesia	01/05/2009	FW									10								30
Indonesia	10/05/2009	FW									8								40
Indonesia	03/06/2009	FW									6								36
Indonesia	09/07/2009	FW									6								42
Indonesia	12/07/2009	FW									12								46
Indonesia	03/10/2009	FW									6								34
Indonesia	02/11/2009	FW									6								28
Indonesia	01/12/2009	FW									10								32
Indonesia	02/01/2010	FW									6								28
Indonesia	06/01/2010	FW									8								30
Indonesia	11/01/2010	FW									8								36
Indonesia	05/03/2010	FW									10								32
Indonesia	01/04/2010	FW									8								28
Indonesia	10/04/2010	FW									8								32
Indonesia	04/05/2010	FW									6								28
Indonesia	03/08/2010	FW									8								30
Indonesia	07/12/2010	FW									6								28
Indonesia	02/01/2011	FW									8								30
Indonesia	03/01/2011	FW									10								30
Indonesia	01/03/2011	FW									8								30
Indonesia	04/11/2011	FW									14								34
Indonesia	12/01/2007	FW
Indonesia	12/08/2007	FW
Indonesia	12/01/2008	FW									14								10
Indonesia	02/02/2008	FW
Indonesia	05/03/2008	FW									8								18
Indonesia	11/03/2008	FW									22								16
Indonesia	10/04/2008	FW									10								22
Indonesia	01/05/2008	FW
Indonesia	04/05/2008	FW
Indonesia	09/06/2008	FW									10								12
Indonesia	06/07/2008	FW									12								26
Indonesia	03/08/2008	FW
Indonesia	02/09/2008	FW
Indonesia	05/10/2008	FW									10								18
Indonesia	11/10/2008	FW									8								16
Indonesia	10/11/2008	FW									12								18
Indonesia	01/12/2008	FW
Indonesia	04/12/2008	FW
Indonesia	06/01/2009	FW									6								24
Indonesia	03/04/2009	FW									6								20
Indonesia	05/04/2009	FW									6								20
Indonesia	01/05/2009	FW									18								20
Indonesia	04/06/2009	FW									4								24
Indonesia	03/10/2009	FW									4								22
Indonesia	02/11/2009	FW									8								22
Indonesia	01/12/2009	FW									14								22
Indonesia	12/01/2007	FW
Indonesia	12/08/2007	FW
Indonesia	03/01/2008	FW
Indonesia	12/01/2008	FW									10								18
Indonesia	02/02/2008	FW
Indonesia	08/02/2008	FW									10								34
Indonesia	05/03/2008	FW									4								18
Indonesia	11/03/2008	FW									14								30
Indonesia	10/04/2008	FW									10								26
Indonesia	01/05/2008	FW
Indonesia	04/05/2008	FW
Indonesia	07/05/2008	FW									8								22
Indonesia	09/06/2008	FW									6								32
Indonesia	06/07/2008	FW									8								28
Indonesia	03/08/2008	FW
Indonesia	02/09/2008	FW
Indonesia	08/09/2008	FW									18								46
Indonesia	05/10/2008	FW									4								18
Indonesia	11/10/2008	FW									10								60
Indonesia	10/11/2008	FW									10								30
Indonesia	01/12/2008	FW
Indonesia	04/12/2008	FW
Indonesia	07/12/2008	FW									6								32
Indonesia	06/01/2009	FW									6								24
Indonesia	11/02/2009	FW									6								40
Indonesia	03/04/2009	FW									8								38
Indonesia	05/04/2009	FW									4								30
Indonesia	01/05/2009	FW									8								24
Indonesia	10/05/2009	FW									6								50
Indonesia	04/06/2009	FW									4								46
Indonesia	09/07/2009	FW									6								44
Indonesia	12/07/2009	FW									6								30
Indonesia	03/10/2009	FW									6								32
Indonesia	02/11/2009	FW									8								26
Indonesia	01/12/2009	FW									6								20
Indonesia	02/01/2010	FW									6								44
Indonesia	06/01/2010	FW									6								52
Indonesia	11/01/2010	FW									6								52
Indonesia	05/03/2010	FW									8								50
Indonesia	01/04/2010	FW									6								36
Indonesia	04/05/2010	FW									4								50
Indonesia	03/08/2010	FW									6								44
Indonesia	07/12/2010	FW									8								50
Indonesia	02/01/2011	FW									6								48
Indonesia	03/01/2011	FW									6								48
Indonesia	01/03/2011	FW									6								48
Indonesia	04/11/2011	FW									8								48
Indonesia	12/01/2007	FW
Indonesia	12/08/2007	FW
Indonesia	03/01/2008	FW
Indonesia	12/01/2008	FW									16								10
Indonesia	02/02/2008	FW
Indonesia	08/02/2008	FW									6								8
Indonesia	05/03/2008	FW									4								8
Indonesia	11/03/2008	FW									14								8
Indonesia	10/04/2008	FW									8								10
Indonesia	01/05/2008	FW
Indonesia	04/05/2008	FW
Indonesia	07/05/2008	FW									6								10
Indonesia	09/06/2008	FW									16								8
Indonesia	06/07/2008	FW									6								12
Indonesia	03/08/2008	FW
Indonesia	02/09/2008	FW
Indonesia	08/09/2008	FW									12								12
Indonesia	05/10/2008	FW									6								10
Indonesia	11/10/2008	FW									6								12
Indonesia	10/11/2008	FW									6								8
Indonesia	01/12/2008	FW
Indonesia	04/12/2008	FW
Indonesia	07/12/2008	FW									6								8
Indonesia	06/01/2009	FW									4								10
Indonesia	11/02/2009	FW									6								12
Indonesia	03/04/2009	FW									6								8
Indonesia	05/04/2009	FW									4								12
Indonesia	01/05/2009	FW									10								10
Indonesia	10/05/2009	FW									6								12
Indonesia	04/06/2009	FW									4								8
Indonesia	09/07/2009	FW									4								12
Indonesia	12/07/2009	FW									6								10
Indonesia	03/10/2009	FW									4								12
Indonesia	02/11/2009	FW									10								12
Indonesia	01/12/2009	FW									10								10
Indonesia	02/01/2010	FW									8								10
Indonesia	06/01/2010	FW									6								14
Indonesia	11/01/2010	FW									6								14
Indonesia	05/03/2010	FW									8								14
Indonesia	01/04/2010	FW									8								12
Indonesia	04/05/2010	FW									6								10
Indonesia	03/08/2010	FW									6								14
Indonesia	07/12/2010	FW									6								14
Indonesia	02/01/2011	FW									6								14
Indonesia	03/01/2011	FW									8								12
Indonesia	01/03/2011	FW									6								10
Indonesia	04/11/2011	FW									6								12
[truncated: 23,719 more rows]
[truncated: 153 more columns]
